# Supplementary material for: Impact of a Dietary Fish Oil Supplementation on the Plasma Lipidome of Healthy Adult Cats
Source: Metabolites. 2026 Jun 18;16(6):427. doi: 10.3390/metabo16060427 (PMC13304159; doi:10.3390/metabo16060427)
Supplement: Supplementary file 1 [file metabolites-16-00427-s001.zip]

Archive with 1 entries (1 files):
- metabolites-4344334-supplementary.xlsx
