# Supplementary material for: Impact of a Dietary Fish Oil Supplementation on the Plasma Lipidome of Healthy Adult Cats
Source: Metabolites. 2026 Jun 18;16(6):427. doi: 10.3390/metabo16060427 (PMC13304159; doi:10.3390/metabo16060427)
Supplement: Supplementary file 1 [file metabolites-16-00427-s001.zip › metabolites-4344334-supplementary.xlsx]

## Sheet: Concentration
									Synonym	C0		C2		C3		C3-DC (C4-OH)		C3-OH		C3:1		C4		C4:1		C5		C5-DC (C6-OH)		C5-M-DC		C5-OH (C3-DC-M)		C5:1		C5:1-DC		C6 (C4:1-DC)		C6:1		C7-DC		C8		C9		C10
All concentrations in µmol/L									Class	Acylcarnitines		Acylcarnitines		Acylcarnitines		Acylcarnitines		Acylcarnitines		Acylcarnitines		Acylcarnitines		Acylcarnitines		Acylcarnitines		Acylcarnitines		Acylcarnitines		Acylcarnitines		Acylcarnitines		Acylcarnitines		Acylcarnitines		Acylcarnitines		Acylcarnitines		Acylcarnitines		Acylcarnitines		Acylcarnitines
Note: Decimal places are separated by a comma in all sheets.									LOD (calc.) 1053386127-1 [µM]
									LOD (calc.) 1053386131-1 [µM]	1.02		0		0.031		0		0		0		0		0		0		0.039		0.053		0		0		0.1		0.08		0.065		0.04		0.108		0.043		0.111
									LOD (calc.) 1053386146-1 [µM]
									LOD (calc.) 1053386936-1 [µM]
									LOD (calc.) 1053386941-1 [µM]	1.12		0		0.018		0.012		0		0		0		0		0.005		0.053		0.077		0.069		0.032		0.091		0.064		0.06		0.085		0.209		0.049		0.245
									LOD (calc.) 1053386955-1 [µM]
									LOD (from OP) 1053386127-1 [µM]
									LOD (from OP) 1053386131-1 [µM]	1.67		0.133		0.122		0.09		0.363		0.067		0.104		0.088		0.108		0.035		0.23		0.1		0.13		0.099		0.067		0.146		0.078		0.067		0.27		0.1
									LOD (from OP) 1053386146-1 [µM]
									LOD (from OP) 1053386936-1 [µM]
									LOD (from OP) 1053386941-1 [µM]	1.67		0.133		0.122		0.09		0.363		0.067		0.104		0.088		0.108		0.035		0.23		0.1		0.13		0.099		0.067		0.146		0.078		0.067		0.27		0.1
									LOD (from OP) 1053386955-1 [µM]
									ULOQ 1053386127-1 [µM]
									ULOQ 1053386131-1 [µM]	120		35		15								12				12												6						8				6
									ULOQ 1053386146-1 [µM]
									ULOQ 1053386936-1 [µM]
									ULOQ 1053386941-1 [µM]	120		35		15								12				12												6						8				6
									ULOQ 1053386955-1 [µM]
									LLOQ 1053386127-1 [µM]
									LLOQ 1053386131-1 [µM]	5		0.4		0.2								0.4				0.4												0.2						0.2				0.3
									LLOQ 1053386146-1 [µM]
									LLOQ 1053386936-1 [µM]
									LLOQ 1053386941-1 [µM]	5		0.4		0.2								0.4				0.4												0.2						0.2				0.3
									LLOQ 1053386955-1 [µM]
									OP 1053386127-1
									OP 1053386131-1	MXP500F-0-5513		MXP500F-0-5513		MXP500F-0-5513		MXP500F-0-5513		MXP500F-0-5513		MXP500F-0-5513		MXP500F-0-5513		MXP500F-0-5513		MXP500F-0-5513		MXP500F-0-5513		MXP500F-0-5513		MXP500F-0-5513		MXP500F-0-5513		MXP500F-0-5513		MXP500F-0-5513		MXP500F-0-5513		MXP500F-0-5513		MXP500F-0-5513		MXP500F-0-5513		MXP500F-0-5513
									OP 1053386146-1
									OP 1053386936-1
WebIDQ-DB116-631 | Concentration [µM] | Target Normalization [Median QC Level 2] | This export contains metabolism indicators									OP 1053386941-1	MXP500F-0-5513		MXP500F-0-5513		MXP500F-0-5513		MXP500F-0-5513		MXP500F-0-5513		MXP500F-0-5513		MXP500F-0-5513		MXP500F-0-5513		MXP500F-0-5513		MXP500F-0-5513		MXP500F-0-5513		MXP500F-0-5513		MXP500F-0-5513		MXP500F-0-5513		MXP500F-0-5513		MXP500F-0-5513		MXP500F-0-5513		MXP500F-0-5513		MXP500F-0-5513		MXP500F-0-5513
									OP 1053386955-1
Plate bar code	Sample bar code	Sample identification	OP	Plate production no.	Date	Position	Well position	Injection number	Measurement time	C0	C0 Status	C2	C2 Status	C3	C3 Status	C3-DC (C4-OH)	C3-DC (C4-OH) Status	C3-OH	C3-OH Status	C3:1	C3:1 Status	C4	C4 Status	C4:1	C4:1 Status	C5	C5 Status	C5-DC (C6-OH)	C5-DC (C6-OH) Status	C5-M-DC	C5-M-DC Status	C5-OH (C3-DC-M)	C5-OH (C3-DC-M) Status	C5:1	C5:1 Status	C5:1-DC	C5:1-DC Status	C6 (C4:1-DC)	C6 (C4:1-DC) Status	C6:1	C6:1 Status	C7-DC	C7-DC Status	C8	C8 Status	C9	C9 Status	C10	C10 Status
1053386127-1 | 1053386131-1 | 1053386146-1	1053386082	Adana 13-01-23	MXP500L-0-5513 | MXP500F-0-5513 | MXP500X-0-5511	P231055 | P231055 | P230164	2024-08-01	D12	36	1 (+) 1 (-) | 1 (+) 1 (+) | 1 (+) 1 (-)	2024-08-02 01:27 2024-08-02 11:32 | 2024-08-02 21:07 2024-08-03 02:55 | 2024-08-03 08:44 2024-08-03 14:36	31.9	Valid	3.28	Valid	0.172	< LLOQ	NA	< LOD	NA	< LOD	NA	< LOD	0.094	< LOD	NA	< LOD	0.185	< LLOQ	NA	< LOD	NA	< LOD	NA	< LOD	NA	< LOD	NA	< LOD	0.067	< LOD	NA	< LOD	0.032	< LOD	0.087	< LOD	0.024	< LOD	0.117	< LLOQ
1053386127-1 | 1053386131-1 | 1053386146-1	1053386063	Adana 24-02-23	MXP500L-0-5513 | MXP500F-0-5513 | MXP500X-0-5511	P231055 | P231055 | P230164	2024-08-01	B12	24	1 (+) 1 (-) | 1 (+) 1 (+) | 1 (+) 1 (-)	2024-08-02 01:15 2024-08-02 11:20 | 2024-08-02 21:03 2024-08-03 02:51 | 2024-08-03 08:40 2024-08-03 14:32	27.1	Valid	2.83	Valid	0.152	< LLOQ	NA	< LOD	NA	< LOD	NA	< LOD	0.088	< LOD	NA	< LOD	0.179	< LLOQ	NA	< LOD	NA	< LOD	NA	< LOD	NA	< LOD	NA	< LOD	0.053	< LOD	NA	< LOD	0.037	< LOD	0.077	< LOD	NA	< LOD	0.109	< LLOQ
1053386127-1 | 1053386131-1 | 1053386146-1	1053386097	Adana 28-04-23	MXP500L-0-5513 | MXP500F-0-5513 | MXP500X-0-5511	P231055 | P231055 | P230164	2024-08-01	E12	60	1 (+) 1 (-) | 1 (+) 1 (+) | 1 (+) 1 (-)	2024-08-02 01:34 2024-08-02 11:39 | 2024-08-02 21:15 2024-08-03 03:03 | 2024-08-03 08:51 2024-08-03 14:44	25.3	Valid	2.92	Valid	0.181	< LLOQ	NA	< LOD	NA	< LOD	NA	< LOD	0.099	< LOD	NA	< LOD	0.224	< LLOQ	NA	< LOD	NA	< LOD	NA	< LOD	NA	< LOD	NA	< LOD	0.05	< LOD	NA	< LOD	0.035	< LOD	0.065	< LOD	NA	< LOD	0.111	< LLOQ
1053386127-1 | 1053386131-1 | 1053386146-1	1053385922	Athos 06-04-23	MXP500L-0-5513 | MXP500F-0-5513 | MXP500X-0-5511	P231055 | P231055 | P230164	2024-08-01	C10	34	1 (+) 1 (-) | 1 (+) 1 (+) | 1 (+) 1 (-)	2024-08-01 23:42 2024-08-02 09:48 | 2024-08-02 20:06 2024-08-03 01:54 | 2024-08-03 07:42 2024-08-03 13:33	32.9	Valid	1.76	Valid	0.145	< LLOQ	NA	< LOD	NA	< LOD	NA	< LOD	0.136	< LLOQ	NA	< LOD	0.269	< LLOQ	NA	< LOD	NA	< LOD	NA	< LOD	NA	< LOD	NA	< LOD	0.065	< LOD	NA	< LOD	0.023	< LOD	0.053	< LOD	NA	< LOD	0.101	< LLOQ
1053386127-1 | 1053386131-1 | 1053386146-1	1053385975	Athos 23-12-22	MXP500L-0-5513 | MXP500F-0-5513 | MXP500X-0-5511	P231055 | P231055 | P230164	2024-08-01	A11	11	1 (+) 1 (-) | 1 (+) 1 (+) | 1 (+) 1 (-)	2024-08-02 00:19 2024-08-02 10:25 | 2024-08-02 20:29 2024-08-03 02:17 | 2024-08-03 08:05 2024-08-03 13:57	28.2	Valid	2.32	Valid	0.199	Valid	NA	< LOD	NA	< LOD	NA	< LOD	0.134	< LLOQ	NA	< LOD	0.272	< LLOQ	NA	< LOD	NA	< LOD	NA	< LOD	NA	< LOD	NA	< LOD	NA	< LOD	NA	< LOD	0.029	< LOD	0.07	< LOD	NA	< LOD	0.102	< LLOQ
1053386127-1 | 1053386131-1 | 1053386146-1	1053386025	Athos 24-02-23	MXP500L-0-5513 | MXP500F-0-5513 | MXP500X-0-5511	P231055 | P231055 | P230164	2024-08-01	F11	71	1 (+) 1 (-) | 1 (+) 1 (+) | 1 (+) 1 (-)	2024-08-02 00:50 2024-08-02 10:55 | 2024-08-02 20:48 2024-08-03 02:36 | 2024-08-03 08:24 2024-08-03 14:17	26.9	Valid	2.06	Valid	0.183	< LLOQ	NA	< LOD	NA	< LOD	NA	< LOD	0.161	< LLOQ	NA	< LOD	0.288	< LLOQ	NA	< LOD	NA	< LOD	NA	< LOD	NA	< LOD	NA	< LOD	0.07	< LOD	NA	< LOD	0.02	< LOD	0.058	< LOD	NA	< LOD	0.125	< LLOQ
1053386127-1 | 1053386131-1 | 1053386146-1	1053385961	Chanel 13-01-23	MXP500L-0-5513 | MXP500F-0-5513 | MXP500X-0-5511	P231055 | P231055 | P230164	2024-08-01	H10	94	1 (+) 1 (-) | 1 (+) 1 (+) | 1 (+) 1 (-)	2024-08-02 00:13 2024-08-02 10:18 | 2024-08-02 20:25 2024-08-03 02:13 | 2024-08-03 08:02 2024-08-03 13:52	27.6	Valid	1.61	Valid	0.169	< LLOQ	NA	< LOD	NA	< LOD	NA	< LOD	0.115	< LLOQ	NA	< LOD	0.202	< LLOQ	NA	< LOD	NA	< LOD	NA	< LOD	NA	< LOD	NA	< LOD	0.069	< LOD	NA	< LOD	0.031	< LOD	0.067	< LOD	NA	< LOD	0.108	< LLOQ
1053386127-1 | 1053386131-1 | 1053386146-1	1053385941	Chanel 24-02-23	MXP500L-0-5513 | MXP500F-0-5513 | MXP500X-0-5511	P231055 | P231055 | P230164	2024-08-01	F10	70	1 (+) 1 (-) | 1 (+) 1 (+) | 1 (+) 1 (-)	2024-08-02 00:01 2024-08-02 10:06 | 2024-08-02 20:17 2024-08-03 02:05 | 2024-08-03 07:54 2024-08-03 13:45	24.7	Valid	1.3	Valid	0.061	< LLOQ	NA	< LOD	NA	< LOD	NA	< LOD	0.091	< LOD	NA	< LOD	0.163	< LLOQ	NA	< LOD	NA	< LOD	NA	< LOD	NA	< LOD	NA	< LOD	0.055	< LOD	NA	< LOD	0.037	< LOD	0.058	< LOD	NA	< LOD	0.114	< LLOQ
1053386127-1 | 1053386131-1 | 1053386146-1	1053385918	Chanel 28-04-23	MXP500L-0-5513 | MXP500F-0-5513 | MXP500X-0-5511	P231055 | P231055 | P230164	2024-08-01	B10	22	1 (+) 1 (-) | 1 (+) 1 (+) | 1 (+) 1 (-)	2024-08-01 23:36 2024-08-02 09:41 | 2024-08-02 20:02 2024-08-03 01:50 | 2024-08-03 07:39 2024-08-03 13:29	27.8	Valid	1.41	Valid	0.106	< LLOQ	NA	< LOD	NA	< LOD	NA	< LOD	0.079	< LOD	NA	< LOD	0.198	< LLOQ	NA	< LOD	NA	< LOD	NA	< LOD	NA	< LOD	NA	< LOD	0.046	< LOD	NA	< LOD	0.035	< LOD	0.043	< LOD	NA	< LOD	0.093	< LLOQ
1053386127-1 | 1053386131-1 | 1053386146-1	1053385956	Coco 03-02-23	MXP500L-0-5513 | MXP500F-0-5513 | MXP500X-0-5511	P231055 | P231055 | P230164	2024-08-01	G10	82	1 (+) 1 (-) | 1 (+) 1 (+) | 1 (+) 1 (-)	2024-08-02 00:07 2024-08-02 10:12 | 2024-08-02 20:21 2024-08-03 02:09 | 2024-08-03 07:58 2024-08-03 13:48	23.8	Valid	2.53	Valid	0.187	< LLOQ	NA	< LOD	NA	< LOD	NA	< LOD	0.101	< LOD	NA	< LOD	0.224	< LLOQ	NA	< LOD	NA	< LOD	NA	< LOD	NA	< LOD	NA	< LOD	0.048	< LOD	NA	< LOD	0.037	< LOD	0.045	< LOD	NA	< LOD	0.115	< LLOQ
1053386127-1 | 1053386131-1 | 1053386146-1	1053385937	Coco 17-03-23	MXP500L-0-5513 | MXP500F-0-5513 | MXP500X-0-5511	P231055 | P231055 | P230164	2024-08-01	E10	58	1 (+) 1 (-) | 1 (+) 1 (+) | 1 (+) 1 (-)	2024-08-01 23:55 2024-08-02 10:00 | 2024-08-02 20:13 2024-08-03 02:02 | 2024-08-03 07:50 2024-08-03 13:41	22.1	Valid	3.65	Valid	0.204	Valid	NA	< LOD	NA	< LOD	NA	< LOD	0.092	< LOD	NA	< LOD	0.256	< LLOQ	NA	< LOD	NA	< LOD	NA	< LOD	NA	< LOD	NA	< LOD	0.049	< LOD	NA	< LOD	0.027	< LOD	0.059	< LOD	NA	< LOD	0.128	< LLOQ
1053386127-1 | 1053386131-1 | 1053386146-1	1053386044	Coco 23-12-22	MXP500L-0-5513 | MXP500F-0-5513 | MXP500X-0-5511	P231055 | P231055 | P230164	2024-08-01	H11	95	1 (+) 1 (-) | 1 (+) 1 (+) | 1 (+) 1 (-)	2024-08-02 01:03 2024-08-02 11:08 | 2024-08-02 20:56 2024-08-03 02:44 | 2024-08-03 08:32 2024-08-03 14:25	16	Valid	1.82	Valid	0.12	< LLOQ	NA	< LOD	NA	< LOD	NA	< LOD	0.065	< LOD	NA	< LOD	0.164	< LLOQ	NA	< LOD	NA	< LOD	NA	< LOD	NA	< LOD	NA	< LOD	0.053	< LOD	NA	< LOD	0.026	< LOD	0.064	< LOD	NA	< LOD	0.096	< LLOQ
1053386936-1 | 1053386941-1 | 1053386955-1	1053386868	Dobby 03-02-23	MXP500L-0-5513 | MXP500F-0-5513 | MXP500X-0-5511	P231054 | P231054 | P230168	2024-08-13	A12	12	1 (+) 1 (-) | 1 (+) 1 (+) | 1 (+) 1 (-)	2024-08-14 00:16 2024-08-14 10:20 | 2024-08-15 09:33 2024-08-15 15:20 | 2024-08-14 21:31 2024-08-15 03:26	22.4	Valid	2.21	Valid	0.088	< LLOQ	NA	< LOD	NA	< LOD	NA	< LOD	0.076	< LOD	NA	< LOD	0.143	< LLOQ	NA	< LOD	NA	< LOD	NA	< LOD	NA	< LOD	NA	< LOD	0.035	< LOD	NA	< LOD	0.034	< LOD	0.09	< LOD	NA	< LOD	0.147	< LOD
1053386936-1 | 1053386941-1 | 1053386955-1	1053386891	Dobby 23-12-22	MXP500L-0-5513 | MXP500F-0-5513 | MXP500X-0-5511	P231054 | P231054 | P230168	2024-08-13	D12	48	1 (+) 1 (-) | 1 (+) 1 (+) | 1 (+) 1 (-)	2024-08-14 00:34 2024-08-14 10:39 | 2024-08-15 09:44 2024-08-15 15:32 | 2024-08-14 21:42 2024-08-15 03:39	18.4	Valid	1.92	Valid	0.084	< LLOQ	NA	< LOD	NA	< LOD	NA	< LOD	0.08	< LOD	NA	< LOD	0.14	< LLOQ	NA	< LOD	NA	< LOD	NA	< LOD	NA	< LOD	NA	< LOD	0.048	< LOD	NA	< LOD	0.044	< LOD	0.096	< LOD	NA	< LOD	0.153	< LOD
1053386936-1 | 1053386941-1 | 1053386955-1	1053386853	Esteban 03-02-23	MXP500L-0-5513 | MXP500F-0-5513 | MXP500X-0-5511	P231054 | P231054 | P230168	2024-08-13	H11	95	1 (+) 1 (-) | 1 (+) 1 (+) | 1 (+) 1 (-)	2024-08-14 00:09 2024-08-14 10:14 | 2024-08-15 09:29 2024-08-15 15:16 | 2024-08-14 21:27 2024-08-15 03:23	25	Valid	1.34	Valid	NA	< LOD	NA	< LOD	NA	< LOD	NA	< LOD	NA	< LOD	NA	< LOD	0.175	< LLOQ	NA	< LOD	NA	< LOD	NA	< LOD	NA	< LOD	NA	< LOD	NA	< LOD	NA	< LOD	0.039	< LOD	0.102	< LOD	NA	< LOD	0.147	< LOD
1053386936-1 | 1053386941-1 | 1053386955-1	1053386902	Esteban 17-03-23	MXP500L-0-5513 | MXP500F-0-5513 | MXP500X-0-5511	P231054 | P231054 | P230168	2024-08-13	E12	60	1 (+) 1 (-) | 1 (+) 1 (+) | 1 (+) 1 (-)	2024-08-14 00:40 2024-08-14 10:45 | 2024-08-15 09:48 2024-08-15 15:35 | 2024-08-14 21:46 2024-08-15 03:43	21.2	Valid	2.09	Valid	0.096	< LLOQ	NA	< LOD	NA	< LOD	NA	< LOD	0.065	< LOD	NA	< LOD	0.155	< LLOQ	NA	< LOD	NA	< LOD	NA	< LOD	NA	< LOD	NA	< LOD	0.055	< LOD	NA	< LOD	0.036	< LOD	0.108	< LOD	NA	< LOD	0.154	< LOD
1053386936-1 | 1053386941-1 | 1053386955-1	1053386872	Esteban 28-04-23	MXP500L-0-5513 | MXP500F-0-5513 | MXP500X-0-5511	P231054 | P231054 | P230168	2024-08-13	B12	24	1 (+) 1 (-) | 1 (+) 1 (+) | 1 (+) 1 (-)	2024-08-14 00:22 2024-08-14 10:27 | 2024-08-15 09:36 2024-08-15 15:24 | 2024-08-14 21:35 2024-08-15 03:30	24.3	Valid	1.67	Valid	0.098	< LLOQ	NA	< LOD	NA	< LOD	NA	< LOD	0.063	< LOD	NA	< LOD	0.199	< LLOQ	NA	< LOD	NA	< LOD	NA	< LOD	NA	< LOD	NA	< LOD	NA	< LOD	NA	< LOD	0.029	< LOD	0.095	< LOD	NA	< LOD	0.156	< LOD
1053386936-1 | 1053386941-1 | 1053386955-1	1053386887	Jutta 06-04-23	MXP500L-0-5513 | MXP500F-0-5513 | MXP500X-0-5511	P231054 | P231054 | P230168	2024-08-13	C12	36	1 (+) 1 (-) | 1 (+) 1 (+) | 1 (+) 1 (-)	2024-08-14 00:28 2024-08-14 10:33 | 2024-08-15 09:40 2024-08-15 15:28 | 2024-08-14 21:38 2024-08-15 03:35	17.4	Valid	1.8	Valid	0.086	< LLOQ	NA	< LOD	NA	< LOD	NA	< LOD	0.086	< LOD	NA	< LOD	0.151	< LLOQ	NA	< LOD	NA	< LOD	0.239	Valid	NA	< LOD	NA	< LOD	NA	< LOD	NA	< LOD	0.037	< LOD	0.088	< LOD	0.024	< LOD	0.166	< LOD
1053386936-1 | 1053386941-1 | 1053386955-1	1053386921	Jutta 13-01-23	MXP500L-0-5513 | MXP500F-0-5513 | MXP500X-0-5511	P231054 | P231054 | P230168	2024-08-13	G12	84	1 (+) 1 (-) | 1 (+) 1 (+) | 1 (+) 1 (-)	2024-08-14 00:53 2024-08-14 10:58 | 2024-08-15 09:56 2024-08-15 15:43 | 2024-08-14 21:54 2024-08-15 03:51	15.1	Valid	1.83	Valid	NA	< LOD	NA	< LOD	NA	< LOD	NA	< LOD	NA	< LOD	NA	< LOD	0.104	< LLOQ	NA	< LOD	NA	< LOD	0.181	Valid	NA	< LOD	NA	< LOD	NA	< LOD	NA	< LOD	0.029	< LOD	0.077	< LOD	NA	< LOD	0.171	< LOD
1053386936-1 | 1053386941-1 | 1053386955-1	1053386917	Jutta 24-02-23	MXP500L-0-5513 | MXP500F-0-5513 | MXP500X-0-5511	P231054 | P231054 | P230168	2024-08-13	F12	72	1 (+) 1 (-) | 1 (+) 1 (+) | 1 (+) 1 (-)	2024-08-14 00:46 2024-08-14 10:51 | 2024-08-15 09:52 2024-08-15 15:39 | 2024-08-14 21:50 2024-08-15 03:47	21.5	Valid	2.47	Valid	0.11	< LLOQ	NA	< LOD	NA	< LOD	NA	< LOD	0.112	< LLOQ	NA	< LOD	0.183	< LLOQ	NA	< LOD	NA	< LOD	0.176	Valid	NA	< LOD	NA	< LOD	NA	< LOD	NA	< LOD	0.028	< LOD	0.082	< LOD	NA	< LOD	0.15	< LOD
1053386127-1 | 1053386131-1 | 1053386146-1	1053386030	Kimba 13-01-23	MXP500L-0-5513 | MXP500F-0-5513 | MXP500X-0-5511	P231055 | P231055 | P230164	2024-08-01	G11	83	1 (+) 1 (-) | 1 (+) 1 (+) | 1 (+) 1 (-)	2024-08-02 00:57 2024-08-02 11:02 | 2024-08-02 20:52 2024-08-03 02:40 | 2024-08-03 08:28 2024-08-03 14:21	22.3	Valid	1.71	Valid	0.111	< LLOQ	NA	< LOD	NA	< LOD	NA	< LOD	0.082	< LOD	NA	< LOD	0.164	< LLOQ	NA	< LOD	NA	< LOD	NA	< LOD	NA	< LOD	NA	< LOD	0.052	< LOD	NA	< LOD	0.023	< LOD	0.056	< LOD	NA	< LOD	0.093	< LLOQ
1053386127-1 | 1053386131-1 | 1053386146-1	1053386011	Kimba 17-03-23	MXP500L-0-5513 | MXP500F-0-5513 | MXP500X-0-5511	P231055 | P231055 | P230164	2024-08-01	E11	59	1 (+) 1 (-) | 1 (+) 1 (+) | 1 (+) 1 (-)	2024-08-02 00:44 2024-08-02 10:49 | 2024-08-02 20:44 2024-08-03 02:32 | 2024-08-03 08:21 2024-08-03 14:12	21.6	Valid	1.43	Valid	0.096	< LLOQ	NA	< LOD	NA	< LOD	NA	< LOD	0.084	< LOD	NA	< LOD	0.159	< LLOQ	NA	< LOD	NA	< LOD	NA	< LOD	NA	< LOD	NA	< LOD	0.045	< LOD	NA	< LOD	0.029	< LOD	0.048	< LOD	NA	< LOD	0.082	< LLOQ
1053386127-1 | 1053386131-1 | 1053386146-1	1053385994	Kimba 28-04-23	MXP500L-0-5513 | MXP500F-0-5513 | MXP500X-0-5511	P231055 | P231055 | P230164	2024-08-01	C11	35	1 (+) 1 (-) | 1 (+) 1 (+) | 1 (+) 1 (-)	2024-08-02 00:32 2024-08-02 10:37 | 2024-08-02 20:36 2024-08-03 02:24 | 2024-08-03 08:13 2024-08-03 14:05	32	Valid	1.64	Valid	0.102	< LLOQ	NA	< LOD	NA	< LOD	NA	< LOD	0.089	< LOD	NA	< LOD	0.164	< LLOQ	NA	< LOD	NA	< LOD	NA	< LOD	NA	< LOD	NA	< LOD	0.053	< LOD	NA	< LOD	0.021	< LOD	0.051	< LOD	NA	< LOD	0.113	< LLOQ
1053386127-1 | 1053386131-1 | 1053386146-1	1053386078	Molly 03-02-23	MXP500L-0-5513 | MXP500F-0-5513 | MXP500X-0-5511	P231055 | P231055 | P230164	2024-08-01	C12	48	1 (+) 1 (-) | 1 (+) 1 (+) | 1 (+) 1 (-)	2024-08-02 01:21 2024-08-02 11:26 | 2024-08-02 21:11 2024-08-03 02:59 | 2024-08-03 08:47 2024-08-03 14:40	19.3	Valid	1.66	Valid	0.099	< LLOQ	NA	< LOD	NA	< LOD	NA	< LOD	0.114	< LLOQ	NA	< LOD	0.128	< LLOQ	NA	< LOD	NA	< LOD	NA	< LOD	NA	< LOD	NA	< LOD	0.053	< LOD	NA	< LOD	0.033	< LOD	0.049	< LOD	NA	< LOD	0.1	< LLOQ
1053386127-1 | 1053386131-1 | 1053386146-1	1053386006	Molly 06-04-23	MXP500L-0-5513 | MXP500F-0-5513 | MXP500X-0-5511	P231055 | P231055 | P230164	2024-08-01	D11	47	1 (+) 1 (-) | 1 (+) 1 (+) | 1 (+) 1 (-)	2024-08-02 00:38 2024-08-02 10:43 | 2024-08-02 20:40 2024-08-03 02:28 | 2024-08-03 08:17 2024-08-03 14:08	19.5	Valid	1.88	Valid	0.122	< LLOQ	NA	< LOD	NA	< LOD	NA	< LOD	0.096	< LOD	NA	< LOD	0.2	< LLOQ	NA	< LOD	NA	< LOD	NA	< LOD	NA	< LOD	NA	< LOD	0.063	< LOD	NA	< LOD	0.029	Valid	0.06	< LOD	NA	< LOD	0.104	< LOD
1053386127-1 | 1053386131-1 | 1053386146-1	1053386112	Molly 23-12-22	MXP500L-0-5513 | MXP500F-0-5513 | MXP500X-0-5511	P231055 | P231055 | P230164	2024-08-01	G12	84	1 (+) 1 (-) | 1 (+) 1 (+) | 1 (+) 1 (-)	2024-08-02 01:46 2024-08-02 11:51 | 2024-08-02 21:22 2024-08-03 03:10 | 2024-08-03 08:59 2024-08-03 14:52	20.5	Valid	2.87	Valid	0.113	< LLOQ	NA	< LOD	NA	< LOD	NA	< LOD	0.112	< LLOQ	NA	< LOD	0.188	< LLOQ	NA	< LOD	NA	< LOD	NA	< LOD	NA	< LOD	NA	< LOD	0.075	< LOD	0.032	< LOD	0.028	< LOD	0.059	< LOD	NA	< LOD	0.103	< LLOQ
1053386127-1 | 1053386131-1 | 1053386146-1	1053386108	Zara 03-02-23	MXP500L-0-5513 | MXP500F-0-5513 | MXP500X-0-5511	P231055 | P231055 | P230164	2024-08-01	F12	72	1 (+) 1 (-) | 1 (+) 1 (+) | 1 (+) 1 (-)	2024-08-02 01:40 2024-08-02 11:45 | 2024-08-02 21:18 2024-08-03 03:07 | 2024-08-03 08:55 2024-08-03 14:49	36.7	Valid	4.18	Valid	0.218	Valid	NA	< LOD	NA	< LOD	NA	< LOD	0.113	< LLOQ	NA	< LOD	0.328	< LLOQ	NA	< LOD	NA	< LOD	NA	< LOD	NA	< LOD	NA	< LOD	0.06	< LOD	NA	< LOD	0.035	< LOD	0.065	< LOD	0.027	< LOD	0.11	< LLOQ
1053386127-1 | 1053386131-1 | 1053386146-1	1053386059	Zara 17-03-23	MXP500L-0-5513 | MXP500F-0-5513 | MXP500X-0-5511	P231055 | P231055 | P230164	2024-08-01	A12	12	1 (+) 1 (-) | 1 (+) 1 (+) | 1 (+) 1 (-)	2024-08-02 01:09 2024-08-02 11:14 | 2024-08-02 20:59 2024-08-03 02:47 | 2024-08-03 08:36 2024-08-03 14:28	27.2	Valid	3.33	Valid	0.23	Valid	NA	< LOD	NA	< LOD	NA	< LOD	0.123	< LLOQ	NA	< LOD	0.286	< LLOQ	NA	< LOD	NA	< LOD	NA	< LOD	NA	< LOD	NA	< LOD	0.052	< LOD	NA	< LOD	0.035	< LOD	0.074	< LOD	NA	< LOD	0.119	< LLOQ
1053386127-1 | 1053386131-1 | 1053386146-1	1053385980	Zara 23-12-22	MXP500L-0-5513 | MXP500F-0-5513 | MXP500X-0-5511	P231055 | P231055 | P230164	2024-08-01	B11	23	1 (+) 1 (-) | 1 (+) 1 (+) | 1 (+) 1 (-)	2024-08-02 00:26 2024-08-02 10:31 | 2024-08-02 20:33 2024-08-03 02:21 | 2024-08-03 08:09 2024-08-03 14:01	21.5	Valid	1.84	Valid	0.154	< LLOQ	NA	< LOD	NA	< LOD	NA	< LOD	0.085	< LOD	NA	< LOD	0.207	< LLOQ	NA	< LOD	NA	< LOD	NA	< LOD	NA	< LOD	NA	< LOD	0.069	< LOD	NA	< LOD	0.032	Valid	0.047	< LOD	NA	< LOD	0.101	< LLOQ
[truncated: 2,946 more columns]

## Sheet: Samples and feeding groups
Cat (name)	Sample collection period	Group (1=Basic diet; 4=0,5 g fish oil/kg BW/d; 5=1,0 g fish oil/kg BW/d)
Athos	19.-23.12.2022	4
Coco	19.-23.12.2022	1
Dobby	19.-23.12.2022	5
Molly	19.-23.12.2022	5
Zara	19.-23.12.2022	1
Aramis	09.-13.01.2023	5
Kimba	09.-13.01.2023	4
Adana	09.-13.01.2023	5
Jutta	09.-13.01.2023	1
Coco	30.01.-03.02.2023	5
Dobby	30.01.-03.02.2023	4
Molly	30.01.-03.02.2023	4
Zara	30.01.-03.02.2023	5
Esteban	30.01.-03.02.2023	1
Aramis	20.-24.02.2023	4
Athos	20.-24.02.2023	1
Adana	20.-24.02.2023	4
Jutta	20.-24.02.2023	5
Coco	13.-17.03.2023	4
Kimba	13.-17.03.2023	1
Zara	13.-17.03.2023	4
Esteban	13.-17.03.2023	5
Athos	03.-07.04.2023	5
Molly	03.-07.04.2023	1
Jutta	03.-07.04.2023	4
Aramis	24.-28.04.2023	1
Kimba	24.-28.04.2023	5
Esteban	24.-28.04.2023	4
Adana	24.-28.04.2023	1

## Sheet: Excluded metabolites
Metabolite	Basic diet_n	Basic diet_mean	Basic diet_sd	Fish oil (0,5 g/kg BW/d)_n	Fish oil (0,5 g/kg BW/d)_mean	Fish oil (0,5 g/kg BW/d)_sd	Fish oil (1,0 g/kg BW/d)_n	Fish oil (1,0 g/kg BW/d)_mean	Fish oil (1,0 g/kg BW/d)_sd
2M3HBA (NBS)	1	2.33		1	2.72		1	2.14
3MGA (NBS)	1	0.012		1	0.014		1	0.008
Ac-Orn	0	0	0	0	0	0	0	0	0
C14:1-OH	0			1	0.037		1	0.049
C14:2-OH	0			0			0
C16-OH	2	0.057	0	3	0.052	0.009	3	0.058	0.01
C16:1-OH	0			0			0
C16:2	0			0			0
C16:2-OH	0			0			1	0.038
C18:1-OH	2	0.093	0.01	3	0.096	0.009	3	0.085	0.01
C3-DC (C4-OH)	0			0			0
C3-OH	0			0			0
C3:1	0			0			0
C4:1	0			0			0
C5-DC (C6-OH)	0			0			0
C5-M-DC	0			0			0
C5-OH (C3-DC-M)	1	0.181		1	0.239		1	0.176
C5:1	0			0			0
C5:1-DC	0			0			0
C6:1	0			0			1	0.032
C9	0			1	0.024		2	0.026	0.002
CE 22:1	0			1	0.102		3	0.188	0.064
Cer d16:1/18:0	0			2	0.168	0.069	0
Cer d16:1/20:0	0			1	0.179		1	0.212
Cer d16:1/22:0	2	0.145	0.049	1	0.128		0
Cer d16:1/23:0	1	0.149		0			0
Cer d16:1/24:0	1	0.058		0			1	0.077
Cer d18:0/18:0-OH	0			0			1	2.94
Cer d18:0/20:0	1	0.042		0			0
Cer d18:0/22:0	0			1	0.087		0
Cer d18:0/24:0	0			1	0.132		0
Cer d18:0/24:1	0			0			0
Cer d18:0/26:1	0			0			0
Cer d18:0/26:1-OH	0			0			0
Cer d18:1/14:0	0			0			0
Cer d18:1/18:0-OH	0			0			0
Cer d18:1/18:1	0			0			0
Cer d18:1/20:0-OH	0			0			0
Cer d18:1/26:0	0			0			0
Cer d18:1/26:1	0			0			0
Cer d18:2/14:0	0			0			0
Cer d18:2/16:0	0			0			0
Cer d18:2/18:0	0			0			0
Cer d18:2/18:1	0			0			0
Cer d18:2/20:0	0			0			0
Cer d18:2/22:0	0			1	0.069		1	0.086
Cer d18:2/23:0	0			1	0.05		0
Cer d18:2/24:0	0			0			0
Cer d18:2/24:1	0			0			2	0.082	0
DG 14:0_14:0	1	0.035		2	0.062	0.019	0
DG 14:0_18:1	3	0.184	0.06	2	0.217	0.091	3	0.191	0.059
DG 14:0_18:2	0			0			0
DG 14:1_18:1	0			0			0
DG 16:0_16:1	0			1	0.088		0
DG 16:0_20:3	0			0			0
DG 16:0_20:4	0			0			0
DG 16:1_18:0	0			0			0
DG 16:1_20:0	0			0			0
DG 17:0_17:1	0			0			0
DG 17:0_18:1	1	0.435		1	0.644		1	0.534
DG 18:0_20:4	0			0			0
DG 18:1_18:3	3	0.152	0.085	1	0.13		1	0.217
DG 18:1_18:4	0			0			0
DG 18:1_20:2	0			0			0
DG 18:1_20:3	0			0			0
DG 18:1_20:4	0			2	0.078	0.017	0
DG 18:1_22:5	1	0.003		0			0
DG 18:2_18:3	1	0.333		1	0.602		0
DG 18:2_18:4	0			0			0
DG 18:2_20:0	0			2	0.197	0.02	4	0.383	0.336
DG 18:2_20:4	0			0			0
DG 18:3_18:3	0			0			0
DG 18:3_20:2	0			0			0
DG 21:0_22:6	0			0			0
DG 22:1_22:2	0			0			0
DG O-14:0_18:2	0			1	0.263		0
DG O-16:0_18:1	0			0			0
DG O-16:0_20:4	0			0			0
DOPA	2	0.017	0.034	3	0.023	0.037	3	0.023	0.037
Dopamine	2	0.014	0.028	3	0.019	0.03	3	0.019	0.031
GCDCA	0	0	0	0	0	0	0	0	0
GDCA	1	0	0	0	0	0	1	0	0
GLCAS	0	0	0	1	0	0	0	0	0
Hex-Cer d16:1/22:0	0			0			0
Hex-Cer d16:1/24:0	0			0			0
Hex-Cer d18:1/14:0	0			0			0
Hex-Cer d18:1/18:1	0			0			0
Hex-Cer d18:1/26:0	0			0			0
Hex-Cer d18:1/26:1	0			0			0
Hex-Cer d18:2/16:0	0			0			0
Hex-Cer d18:2/18:0	0			0			0
Hex-Cer d18:2/20:0	0			0			0
Hex-Cer d18:2/22:0	0			1	0.158		1	0.224
Hex-Cer d18:2/23:0	0			1	0.107		0
Hex2Cer d18:1/14:0	0			0			0
Hex2Cer d18:1/20:0	0			0			0
Hex2Cer d18:1/22:0	0			0			0
Hex2Cer d18:1/24:0	0			0			0
Hex2Cer d18:1/24:1	0			2	0.052	0	0
Hex2Cer d18:1/26:0	0			0			0
Hex2Cer d18:1/26:1	0			0			0
Hex3Cer d18:1/18:0	0			0			0
Hex3Cer d18:1/20:0	0			0			0
Hex3Cer d18:1/22:0	0			0			0
Hex3Cer d18:1/24:1	0			0			0
Hex3Cer d18:1/26:1	0			0			0
LPA 14:0	0			0			0
LPA 14:1	0			0			0
LPA 15:0	1	0.183		0			2	0.138	0.037
LPA 16:0	3	0.187	0.005	2	0.144	0.047	2	0.27	0.185
LPA 18:1	0			1	0.117		0
LPA 18:2	0			0			0
LPA 22:3	0			0			0
LPA 22:4	0			0			0
LPE 12:0	0			0			0
LPE 14:0	0			0			0
LPE 14:1	0			0			0
LPE 15:0	2	0.115	0.042	1	0.128		1	0.111
LPE 16:1	0			0			0
LPE 17:1	0			0			0
LPE 18:3	0			0			0
LPE 19:0	0			0			2	0.064	0.011
LPE 19:1	2	0.054	0.009	1	0.075		0
LPE 19:2	0			0			0
LPE 20:0	1	0.014		1	0.021		3	0.043	0.017
LPE 20:2	0			0			0
LPE 22:0	0			0			0
LPE 24:0	0			0			0
LPE P-14:0	0			0			0
LPE P-15:0	0			0			0
LPE P-17:0	0			0			0
LPE P-18:1	0			0			2	0.186	0.013
LPE P-18:2	0			0			0
LPE P-20:0	1	0.052		0			1	0.055
LPE P-20:1	0			0			0
LPE P-20:4	0			0			0
LPE P-20:5	0			0			0
LPE P-22:0	0			0			0
LPE P-22:1	0			0			0
LPE P-22:6	0			0			0
LPG 14:0	0			0			0
LPG 14:1	1	0.08		0			0
LPG 16:1	0			0			0
LPG 17:0	0			1	0.03		0
LPG 17:1	0			0			0
LPG 20:1	0			0			0
LPI 14:1	0			2	0.062	0.016	0
LPI 15:0	0			1	0.039		2	0.037	0.004
LPI 16:1	0			0			0
LPI 17:0	0			0			0
LPI 17:1	0			0			0
LPI 18:3	0			0			0
LPI 19:0	0			0			0
LPI 20:1	2	0.042	0.006	1	0.033		3	0.035	0.005
LPI 20:4	3	0.08	0.03	0			2	0.072	0.018
LPI 22:0	0			0			0
LPI 22:1	0			1	0.064		0
LPS 16:1	0			0			0
LPS 18:1	0			1	0.136		3	0.238	0.081
LPS 18:2	0			0			1	0.07
LPS 18:3	0			0			0
LPS 20:0	0			1	0.395		6	0.455	0.324
LPS 20:1	0			0			0
LPS 20:4	0			0			0
LPS 20:5	0			1	0.147		0
LPS 22:0	0			0			0
LPS 22:6	0			0			0
MG 16:1	1	0.586		1	1.41		1	0.512
MG 18:3	0			0			0
MG 20:1	0			0			0
MG 20:3	0			0			0
MG 20:4	0			0			0
MG 22:1	0			0			0
MG 22:2	0			0			0
MG 22:4	0			0			0
Nitro-Tyr	0	0	0	0	0	0	0	0	0
PA 14:0_14:1	0			1	2.13		2	2.535	1.054
PA 16:0_18:1	0			1	0.728		0
PA 16:0_18:2	0			0			0
PA 16:0_18:3	0			0			0
PA 16:1_18:2	1	0.327		2	0.376	0.018	1	0.216
PA 16:1_22:0	0			0			0
PA 17:0_18:2	1	0.281		3	0.382	0.054	4	0.358	0.047
PA 17:0_18:3	0			0			0
PA 17:1_18:2	0			0			0
PA 18:0_18:3	0			0			0
PA 18:1_18:2	0			0			1	0.701
PA 18:1_22:0	0			2	0.375	0.132	1	0.425
PA 18:1_22:2	0			1	0.472		2	0.362	0.037
PA 18:2_18:2	1	0.537		2	0.454	0.187	2	0.517	0.051
PA 18:2_18:3	0			0			0
PA 18:2_22:0	1	0.384		0			0
PA 18:2_22:1	0			0			0
PC 30:2	0	0	0	4	0.009	0.002	1	0.014	0.019
PC O-30:1	0			0			0
PE 20:0	0			0			0
PE 28:0	0			0			0
PE 28:1	0			0			0
PE 30:0	0			0			0
PE 32:0	0			2	0.06	0.018	1	0.061
PE 33:0	4	0.021	0.007	0			1	0.029
PE 34:3	6	0.063	0.015	0			0
PE 34:4	0			0			0
PE 44:11	2	0.045	0.001	2	0.08	0.028	2	0.098	0.01
PE 44:7	0			1	0.057		0
PE P-18:0/14:0	0			0			0
PE P-18:0/17:1	0			0			0
PE P-18:0/18:0	0			0			0
PE P-18:0/19:1	1	0.157		0			2	0.115	0.08
PE P-18:0/20:2	1	0.119		1	0.165		0
PE P-20:0/16:0	1	0.244		1	0.175		3	0.217	0.021
PE P-20:0/17:1	0			1	0.033		0
PE P-20:0/20:0	0			0			1	0.06
PE P-20:0/20:5	0			0			5	0.132	0.038
PEA	0	0	0	0	0	0	0	0	0
PG 14:0_16:0	0			0			1	0.113
PG 15:0_18:1	2	0.098	0.003	1	0.093		1	0.102
PG 16:0_19:1	1	0.096		1	0.104		2	0.139	0.004
PG 16:0_22:2	1	0.099		4	0.099	0.014	3	0.097	0.005
PG 16:1_16:1	0			0			0
PG 16:1_22:1	0			0			0
PG 17:0_18:1	0			0			0
PG 17:0_18:2	0			1	0.063		0
PG 18:0_18:1	0			0			0
PG 18:0_18:2	0			0			1	0.073
PG 18:1_20:1	1	0.112		0			1	0.102
PG 18:1_20:2	0			0			1	0.024
PG 18:1_22:2	0			1	0.126		0
PG 18:2_20:2	0			0			0
PG 20:4_22:1	0			0			1	0.039
PG 22:4_22:6	6	0.111	0.017	0			1	0.045
PI 16:0_18:3	1	0.271		2	0.278	0.08	2	0.294	0.002
PI 18:1_18:3	2	0.147	0.011	2	0.128	0.006	2	0.15	0.034
PI 18:1_22:2	2	0.13	0.009	3	0.14	0.02	2	0.164	0.053
PI 18:1_22:4	3	0.149	0.023	2	0.149	0.003	2	0.145	0.059
PI 18:1_22:5	0			0			5	0.193	0.019
PI 18:2_18:3	1	0.225		0			0
PI 18:2_20:4	2	0.31	0.016	2	0.264	0.034	2	0.274	0.069
PI 18:2_22:0	2	0.143	0.006	0			0
PS 30:0	0			0			0
PS 32:0	0			0			1	0.046
PS 34:1	0			0			0
PS 34:2	0			0			0
PS 36:3	0			0			0
PS 40:4	0			0			0
SPB d14:0	0			1	0.149		1	0.164
SPB d14:1	0			0			0
SPB d16:0	0			0			0
SPB d16:1	0			0			0
SPB d17:0	0			0			0
SPB d17:1	0			0			0
SPB d18:0	0			0			0
SPB d18:1	1	0.252		0			0
SPBP d14:0	0			0			0
SPBP d16:0	0			0			0
SPBP d16:1	2	0.74	0.015	3	0.508	0.168	2	0.645	0.137
SPBP d17:0	1	0.157		0			1	0.152
SPBP d18:0	0			0			1	0.135
TG 14:0_34:0	2	0.144	0.011	1	0.237		0
TG 14:0_35:1	0			0			0
TG 14:0_35:2	0			0			0
TG 14:0_38:4	0			0			0
TG 14:0_38:5	0			1	0.264		2	0.193	0.023
TG 14:0_39:3	0			0			0
TG 16:0_28:1	1	0.139		0			0
TG 16:0_28:2	0			0			0
TG 16:0_30:2	4	0.141	0.061	1	0.145		1	0.139
TG 16:0_32:3	3	0.242	0.078	2	0.153	0.057	1	0.065
TG 16:1_28:0	0			0			0
TG 16:1_38:3	3	0.555	0.062	2	0.361	0.102	2	0.374	0.029
TG 17:0_32:1	1	0.14		1	0.088		1	0.027
TG 17:1_32:1	2	0.186	0.082	1	0.074		2	0.164	0.119
TG 17:1_34:3	2	0.438	0.066	0			0
TG 17:1_36:5	0			0			0
TG 17:1_38:5	0			0			0
TG 17:1_38:6	0			0			0
TG 17:1_38:7	0			0			0
TG 17:2_34:2	1	0.296		0			0
TG 17:2_34:3	0			0			0
TG 17:2_36:2	0			0			1	0.218
TG 17:2_36:3	0			0			0
TG 17:2_36:4	0			0			0
TG 17:2_38:5	0			0			0
TG 17:2_38:6	0			0			0
TG 17:2_38:7	0			0			0
TG 18:0_30:0	3	0.185	0.042	1	0.129		0
TG 18:0_30:1	1	0.185		1	0.088		0
TG 18:1_26:0	0			0			0
TG 18:1_28:1	4	0.157	0.047	1	0.123		1	0.134
TG 18:2_28:0	2	0.196	0.084	0			0
TG 18:3_30:0	0			0			0
TG 18:3_33:2	1	0.065		0			1	0.052
TG 20:0_32:3	0			0			0
TG 20:0_32:4	2	0.336	0.035	2	0.215	0.068	0
TG 20:1_26:1	1	0.091		1	0.09		0
TG 20:1_30:1	0			0			0
TG 20:1_32:1	0			0			0
TG 20:1_32:2	1	0.233		1	0.131		2	0.217	0.034
TG 20:1_32:3	1	0.146		0			1	0.149
TG 20:1_34:0	0			0			0
TG 20:1_34:3	4	0.264	0.075	1	0.282		1	0.259
TG 20:2_32:0	0			0			0
TG 20:2_32:1	4	0.312	0.038	2	0.152	0.076	0
TG 20:2_34:3	2	0.453	0.023	1	0.251		0
TG 20:2_34:4	0			0			0
TG 20:2_36:5	0			0			0
TG 20:3_32:0	0			1	0.119		0
TG 20:3_32:1	2	0.27	0.098	0			0
TG 20:3_34:0	0			0			0
TG 20:3_34:3	4	0.377	0.096	2	0.271	0.024	1	0.258
TG 20:3_36:5	0			0			0
TG 20:4_30:0	0			0			0
TG 20:4_32:2	2	0.317	0.137	3	0.234	0.029	2	0.269	0.047
TG 20:4_33:2	0			0			0
TG 20:4_35:3	0			0			0
TG 22:0_32:4	0			0			0
TG 22:1_32:5	0			0			0
TG 22:2_32:4	0			0			0
TG 22:3_30:2	0			0			0
TG 22:4_32:0	0			0			0
TG 22:4_32:2	0			0			0
TG 22:5_32:0	0			0			1	0.253
c4-OH-Pro	2	0.019	0.037	3	0.024	0.042	3	0.027	0.046

## Sheet: Significant metabolites
Metabolite	n_Basic diet	n_Fish oil (0,5 g/kg BW/d)	n_Fish oil (1,0 g/kg BW/day)	Basic diet_mean	Basic diet_sd	Fish oil (0,5 g/kg BW/d)_mean	Fish oil (0,5 g/kg BW/d)_sd	Fish oil (1,0 g/kg BW/d)_mean	Fish oil (1,0 g/kg BW/d)_sd	Tukey's HSD	p,adj
PC O-38:6	9	10	10	1.638	0.539	5.715	1.025	7.22	1.628	1 - 0; 2 - 0; 2 - 1	< 0,001
CE 20:5	9	10	10	12.916	18.472	486	148.744	803.1	313.038	1 - 0; 2 - 0	< 0,001
PC 36:5	9	10	10	9.782	3.624	58.71	21.007	81.26	22.487	1 - 0; 2 - 0; 2 - 1	< 0,001
PC 38:5	9	10	10	41.211	14.274	208.8	58.41	277.3	89.26	1 - 0; 2 - 0; 2 - 1	< 0,001
PC O-40:5	9	10	10	2.358	0.723	7.672	1.262	10.123	2.484	1 - 0; 2 - 0; 2 - 1	< 0,001
PC O-40:6	9	10	10	1.269	0.486	4.84	0.825	6.538	1.688	1 - 0; 2 - 0; 2 - 1	< 0,001
PS 40:8	9	10	10	0.215	0.033	1.014	0.292	1.379	0.4	1 - 0; 2 - 0; 2 - 1	< 0,001
PC 38:6	9	10	10	20.289	6.773	60.23	12.392	74.11	14.271	1 - 0; 2 - 0; 2 - 1	< 0,001
PC 40:1	9	10	10	0.518	0.296	1.499	1.073	2.393	1.766	1 - 0; 2 - 0; 2 - 1	< 0,001
TG 16:0_40:8	2	10	10	0.139	0.063	0.866	0.482	0.962	0.45	1 - 0; 2 - 0	< 0,001
PC 42:6	9	10	10	0.462	0.159	2.565	0.696	5.391	2.336	1 - 0; 2 - 0; 2 - 1	< 0,001
PC 38:0	9	10	10	1.326	0.266	2.944	0.541	3.997	1.016	1 - 0; 2 - 0; 2 - 1	< 0,001
PC 38:1	9	10	10	1.165	0.302	7.124	1.645	12.344	4.261	1 - 0; 2 - 0; 2 - 1	< 0,001
TG 20:5_36:2	6	10	10	0.362	0.232	5.783	1.327	7.244	2.033	1 - 0; 2 - 0	< 0,001
PC 42:5	9	10	10	0.282	0.069	0.995	0.167	1.489	0.401	1 - 0; 2 - 0; 2 - 1	< 0,001
CE 22:6	9	10	10	6.178	3.749	35.78	8.429	47.74	12.319	1 - 0; 2 - 0; 2 - 1	< 0,001
PC O-36:5	9	10	10	2.132	0.632	4.323	0.944	5.325	1.075	1 - 0; 2 - 0; 2 - 1	< 0,001
PE 36:6	1	10	10	0.028	0.009	0.1	0.02	0.124	0.035	1 - 0; 2 - 0; 2 - 1	< 0,001
PE P-18:0/20:5	5	10	10	0.2	0.119	2.866	0.769	3.783	0.967	1 - 0; 2 - 0	< 0,001
TG 20:5_34:1	5	10	10	0.31	0.185	5.446	1.89	7.21	3.129	1 - 0; 2 - 0	< 0,001
PC 36:6	9	10	10	0.348	0.162	1.542	0.506	2.071	0.643	1 - 0; 2 - 0; 2 - 1	< 0,001
FA 20:5	9	10	10	0.221	0.23	5.734	1.98	8.507	2.851	1 - 0; 2 - 0	< 0,001
PC O-38:0	9	10	10	2.186	0.704	6.569	1.508	7.569	1.591	1 - 0; 2 - 0	< 0,001
PE P-18:0/22:1	1	10	10	0.054	0.016	0.391	0.159	0.486	0.156	1 - 0; 2 - 0	< 0,001
PE 36:3	9	10	10	0.601	0.177	0.244	0.04	0.22	0.054	1 - 0; 2 - 0	< 0,001
PE P-18:0/22:6	9	10	10	3.874	1.113	14.536	4.746	16.15	4.046	1 - 0; 2 - 0	< 0,001
PE 40:8	9	10	10	0.148	0.036	0.348	0.045	0.431	0.085	1 - 0; 2 - 0; 2 - 1	< 0,001
TG 16:0_38:7	1	10	10	0.247	0.074	1.351	0.416	1.757	0.587	1 - 0; 2 - 0	< 0,001
PC 40:6	9	10	10	15.361	6.96	61.33	11.748	76.63	17.812	1 - 0; 2 - 0	< 0,001
TG 20:5_36:3	5	10	10	0.265	0.212	4.713	1.038	6.257	2.137	1 - 0; 2 - 0	< 0,001
TG 18:1_38:7	4	10	10	0.251	0.166	1.699	0.274	2.246	0.651	1 - 0; 2 - 0	< 0,001
PC O-38:5	9	10	10	6.074	1.872	12.882	2.997	16.22	4.178	1 - 0; 2 - 0; 2 - 1	< 0,001
PC O-42:0	9	10	10	0.44	0.074	0.878	0.182	1.359	0.391	1 - 0; 2 - 0; 2 - 1	< 0,001
PE P-18:1/20:5	0	10	10	0.174	0	0.468	0.124	0.597	0.127	1 - 0; 2 - 0; 2 - 1	< 0,001
PC O-34:0	9	10	10	1.184	0.292	2.76	0.567	3.691	0.909	1 - 0; 2 - 0; 2 - 1	< 0,001
PE 36:0	9	10	10	0.238	0.071	0.709	0.164	1.012	0.341	1 - 0; 2 - 0; 2 - 1	< 0,001
TG 22:6_34:1	8	10	10	0.461	0.184	3.287	1.229	4.181	2.174	1 - 0; 2 - 0	< 0,001
PI 16:0_20:0	9	10	10	0.544	0.195	2.074	0.469	2.35	0.526	1 - 0; 2 - 0	< 0,001
LPE 20:5	1	10	10	0.034	0.01	0.23	0.069	0.282	0.117	1 - 0; 2 - 0	< 0,001
PE 38:7	9	10	10	0.141	0.029	0.28	0.041	0.36	0.086	1 - 0; 2 - 0; 2 - 1	< 0,001
TG 22:6_34:2	7	10	10	0.34	0.173	3.768	1.599	4.736	2.152	1 - 0; 2 - 0	< 0,001
PI 18:0_20:0	9	10	10	0.929	0.417	3.928	0.763	4.541	1.158	1 - 0; 2 - 0	< 0,001
PE 38:0	9	10	10	0.369	0.134	1.119	0.277	1.388	0.423	1 - 0; 2 - 0	< 0,001
PE 40:6	9	10	10	0.4	0.145	1.451	0.332	1.901	0.789	1 - 0; 2 - 0	< 0,001
TG 18:1_38:6	9	10	10	0.868	0.246	2.948	0.702	3.465	1.124	1 - 0; 2 - 0	< 0,001
PE P-18:1/22:6	9	10	10	0.887	0.241	3.33	1.239	3.666	1.07	1 - 0; 2 - 0	< 0,001
PE P-16:0/20:5	6	10	10	0.101	0.051	0.742	0.226	0.949	0.254	1 - 0; 2 - 0	< 0,001
PG 22:6_22:6	8	10	10	0.09	0.036	0.416	0.098	0.466	0.104	1 - 0; 2 - 0	< 0,001
PE 38:1	9	10	10	0.339	0.063	0.708	0.093	1.149	0.513	1 - 0; 2 - 0; 2 - 1	< 0,001
PC 36:0	6	10	10	0.717	0.418	2.806	0.963	4.925	1.968	1 - 0; 2 - 0; 2 - 1	< 0,001
LPE 22:6	9	10	10	0.202	0.074	0.673	0.173	0.791	0.276	1 - 0; 2 - 0	< 0,001
TG 20:5_34:2	6	10	10	0.364	0.372	6.066	1.992	7.642	2.694	1 - 0; 2 - 0	< 0,001
PC O-42:5	9	10	10	0.911	0.201	2.379	0.355	2.997	0.748	1 - 0; 2 - 0	< 0,001
PE 38:6	9	10	10	0.454	0.167	1.131	0.248	1.373	0.557	1 - 0; 2 - 0	< 0,001
TG 22:6_34:3	0	10	10	0.325	0	1.13	0.487	1.458	0.488	1 - 0; 2 - 0; 2 - 1	< 0,001
TG 18:2_38:6	9	10	10	0.418	0.168	1.914	0.496	2.232	0.717	1 - 0; 2 - 0	< 0,001
FA 22:6	9	10	10	1.673	0.856	7.07	1.598	8.941	2.57	1 - 0; 2 - 0	< 0,001
PE 36:5	9	10	10	0.093	0.024	0.21	0.044	0.253	0.09	1 - 0; 2 - 0	< 0,001
PC 40:3	9	10	10	0.859	0.17	1.779	0.201	2.323	0.513	1 - 0; 2 - 0; 2 - 1	< 0,001
SM 42:2	9	10	10	14.133	2.843	23.52	3.593	29.12	4.665	1 - 0; 2 - 0; 2 - 1	< 0,001
PE 38:2	9	10	10	0.309	0.055	0.67	0.155	1.138	0.623	1 - 0; 2 - 0; 2 - 1	< 0,001
PC 40:2	9	10	10	0.716	0.143	1.52	0.19	2.215	0.608	1 - 0; 2 - 0; 2 - 1	< 0,001
PE 38:5	9	10	10	0.699	0.226	1.481	0.409	1.792	0.745	1 - 0; 2 - 0	< 0,001
PE P-16:0/22:6	9	10	10	3.228	0.715	8.943	3.457	9.778	3.236	1 - 0; 2 - 0	< 0,001
PI 18:0_18:0	9	10	10	0.402	0.085	0.78	0.139	0.831	0.2	1 - 0; 2 - 0	< 0,001
TG 18:1_36:2	9	10	10	42.578	15.378	22.06	6.104	18.07	8.145	1 - 0; 2 - 0; 2 - 1	< 0,001
PC 42:1	9	10	10	0.138	0.03	0.308	0.072	0.425	0.11	1 - 0; 2 - 0; 2 - 1	< 0,001
TG 18:1_36:3	9	10	10	46.622	18.022	24.34	7.027	20.55	9.141	1 - 0; 2 - 0; 2 - 1	< 0,001
PC O-36:0	9	10	10	1.217	0.334	2.008	0.358	2.482	0.522	1 - 0; 2 - 0; 2 - 1	< 0,001
PE 35:3	9	10	10	0.474	0.099	0.313	0.097	0.288	0.068	1 - 0; 2 - 0	< 0,001
PC O-44:6	9	10	10	0.174	0.024	0.248	0.036	0.317	0.07	1 - 0; 2 - 0; 2 - 1	< 0,001
PC 36:3	9	10	10	117.456	33.923	65.88	16.99	60.4	12.269	1 - 0; 2 - 0	< 0,001
SM 44:2	9	10	10	0.384	0.152	0.658	0.162	0.725	0.226	1 - 0; 2 - 0	< 0,001
PG 18:2_22:0	9	10	10	0.486	0.103	0.354	0.059	0.315	0.052	1 - 0; 2 - 0; 2 - 1	< 0,001
PC O-44:5	9	10	10	0.142	0.027	0.245	0.032	0.364	0.111	1 - 0; 2 - 0; 2 - 1	< 0,001
PI 18:1_20:5	0	8	10	0.092	0	0.25	0.101	0.362	0.1	1 - 0; 2 - 0; 2 - 1	< 0,001
TG 16:0_38:6	7	10	10	0.524	0.334	1.803	0.604	1.941	0.693	1 - 0; 2 - 0	< 0,001
Cer d18:1/24:1	9	10	10	0.349	0.086	0.533	0.107	0.583	0.169	1 - 0; 2 - 0	< 0,001
TG 20:3_34:1	9	8	5	0.986	0.429	0.441	0.211	0.312	0.197	1 - 0; 2 - 0; 2 - 1	< 0,001
LPE 22:1	0	7	10	0.031	0	0.088	0.056	0.171	0.086	1 - 0; 2 - 0; 2 - 1	< 0,001
PC 36:2	9	10	10	507.556	103.108	361.7	60.603	325.8	40.044	1 - 0; 2 - 0	< 0,001
TG 18:0_38:7	0	9	10	0.136	0	0.416	0.153	0.444	0.15	1 - 0; 2 - 0	< 0,001
PS 38:6	9	10	10	0.437	0.084	0.264	0.076	0.231	0.037	1 - 0; 2 - 0	< 0,001
PC O-38:2	9	10	10	13.441	3.954	8.258	1.673	7.866	1.295	1 - 0; 2 - 0	< 0,001
PG 18:2_18:2	9	10	10	0.563	0.142	0.336	0.062	0.328	0.084	1 - 0; 2 - 0	< 0,001
PG 18:0_18:3	9	10	10	1.242	0.232	0.943	0.155	0.851	0.147	1 - 0; 2 - 0	< 0,001
PS 36:5	9	10	10	0.596	0.116	0.422	0.103	0.372	0.064	1 - 0; 2 - 0	< 0,001
TG 18:0_38:6	7	10	10	0.501	0.298	1.294	0.541	1.274	0.525	1 - 0; 2 - 0	< 0,001
PG 18:2_22:4	9	10	10	10.51	2.239	7.397	1.36	6.486	1.035	1 - 0; 2 - 0	< 0,001
LPC 20:3	9	10	10	1.417	0.324	0.825	0.13	0.781	0.078	1 - 0; 2 - 0	< 0,001
LPE 16:0	9	10	10	0.702	0.126	1.307	0.361	1.414	0.516	1 - 0; 2 - 0	< 0,001
PC O-42:2	9	10	10	0.518	0.148	1.053	0.26	1.186	0.348	1 - 0; 2 - 0	< 0,001
PE 33:2	9	10	10	0.174	0.033	0.101	0.029	0.1	0.024	1 - 0; 2 - 0	< 0,001
PE 36:2	9	10	10	2.068	0.711	1.146	0.23	1.011	0.333	1 - 0; 2 - 0	< 0,001
PC O-30:0	9	10	10	0.252	0.057	0.307	0.046	0.389	0.067	1 - 0; 2 - 0; 2 - 1	< 0,001
PC O-30:2	9	10	10	0.105	0.02	0.162	0.026	0.189	0.037	1 - 0; 2 - 0	< 0,001
TG 16:0_38:4	9	10	10	1.365	0.513	0.739	0.217	0.602	0.238	1 - 0; 2 - 0	< 0,001
PI 17:1_18:2	9	10	10	48.178	10.327	34.3	5.634	29.06	4.181	1 - 0; 2 - 0; 2 - 1	< 0,001
TG 16:0_40:7	8	10	10	0.523	0.306	1.827	0.745	1.9	0.815	1 - 0; 2 - 0	< 0,001
PC 34:2	9	10	10	230.889	58.736	152.2	36.974	134.45	21.754	1 - 0; 2 - 0	< 0,001
PG 18:2_22:3	9	10	10	2.768	0.626	1.96	0.401	1.721	0.301	1 - 0; 2 - 0	< 0,001
CE 14:0	9	10	10	1.739	0.512	2.845	0.711	4.079	1.226	1 - 0; 2 - 0; 2 - 1	< 0,001
SM 41:2	9	10	10	4.606	1.074	5.875	0.946	6.595	1.107	1 - 0; 2 - 0; 2 - 1	< 0,001
TG 16:0_36:6	5	10	10	0.216	0.107	0.625	0.253	0.717	0.289	1 - 0; 2 - 0	< 0,001
PG 18:1_18:2	9	10	10	3.136	0.526	2.364	0.405	2.171	0.294	1 - 0; 2 - 0	< 0,001
PI 18:1_20:0	9	10	10	0.2	0.028	0.414	0.097	0.494	0.169	1 - 0; 2 - 0	< 0,001
CE 16:0	9	10	10	93.022	48.793	150.96	101.204	185.2	130.102	1 - 0; 2 - 0; 2 - 1	< 0,001
PC O-40:2	9	10	10	1.529	0.337	2.228	0.29	2.553	0.351	1 - 0; 2 - 0	< 0,001
PI 16:1_18:2	9	10	10	4.038	0.886	2.711	0.518	2.484	0.394	1 - 0; 2 - 0	< 0,001
PE 40:5	9	10	10	0.258	0.075	0.339	0.054	0.449	0.11	1 - 0; 2 - 0; 2 - 1	< 0,001
PG 18:2_20:4	9	10	10	4.824	1.109	3.294	0.764	2.848	0.468	1 - 0; 2 - 0	< 0,001
PC 36:4	9	10	10	92.622	24.281	57.3	11.894	50.36	7.051	1 - 0; 2 - 0	< 0,001
PC O-44:3	9	10	10	0.14	0.022	0.25	0.067	0.282	0.083	1 - 0; 2 - 0	< 0,001
PG 18:2_20:3	9	10	10	1.388	0.32	0.929	0.217	0.841	0.18	1 - 0; 2 - 0	< 0,001
PC O-42:3	9	10	10	0.463	0.097	0.786	0.137	0.862	0.203	1 - 0; 2 - 0	< 0,001
PS 36:4	9	10	10	0.354	0.083	0.223	0.039	0.225	0.044	1 - 0; 2 - 0	< 0,001
PC 42:2	9	10	10	0.299	0.065	0.4	0.051	0.527	0.112	1 - 0; 2 - 0; 2 - 1	< 0,001
PE 40:1	7	10	10	0.086	0.032	0.16	0.02	0.224	0.065	1 - 0; 2 - 0; 2 - 1	< 0,001
PC 40:5	9	10	10	9.628	3.157	14.97	3.28	17.38	4.684	1 - 0; 2 - 0	< 0,001
PG 16:1_18:2	9	10	10	1.367	0.267	0.907	0.177	0.8	0.151	1 - 0; 2 - 0	< 0,001
PC O-44:4	9	10	10	0.137	0.022	0.183	0.027	0.228	0.042	1 - 0; 2 - 0; 2 - 1	< 0,001
LPC 18:2	9	10	10	35.933	7.148	25.46	4.322	24.27	2.167	1 - 0; 2 - 0	< 0,001
PE 36:4	9	10	10	0.668	0.162	0.452	0.094	0.402	0.12	1 - 0; 2 - 0	< 0,001
TG 18:0_36:3	9	10	10	11.296	4.132	7.81	1.956	6.041	2.742	1 - 0; 2 - 0; 2 - 1	< 0,001
TG 18:1_33:1	9	10	10	2.13	1.073	0.92	0.329	0.921	0.573	1 - 0; 2 - 0	< 0,001
TG 18:1_36:4	9	10	10	20.343	7.426	11.491	3.441	9.477	3.627	1 - 0; 2 - 0	< 0,001
TG 18:2_36:2	9	10	10	29.222	10.925	17.197	5.082	14.418	6.602	1 - 0; 2 - 0	< 0,001
PC 38:3	9	10	10	45.233	12.561	31.62	3.642	30.26	2.231	1 - 0; 2 - 0	< 0,001
PA 18:2_20:0	9	10	10	1.437	0.207	0.992	0.258	0.912	0.25	1 - 0; 2 - 0	< 0,001
LPE 18:0	9	10	10	2.266	0.349	2.817	0.377	3.174	0.587	1 - 0; 2 - 0; 2 - 1	< 0,001
PC 34:3	9	10	10	17.667	6.379	10.981	3.072	10.609	2.149	1 - 0; 2 - 0	< 0,001
TG 22:6_32:1	0	9	9	0.108	0	0.444	0.235	0.605	0.355	1 - 0; 2 - 0	< 0,001
LPE 18:1	9	10	10	0.956	0.291	0.522	0.062	0.508	0.131	1 - 0; 2 - 0	< 0,001
LPE 20:4	9	10	10	0.757	0.198	0.493	0.136	0.41	0.131	1 - 0; 2 - 0	< 0,001
TG 18:3_36:2	9	10	10	5.21	1.766	2.917	0.818	2.318	0.926	1 - 0; 2 - 0	< 0,001
TG 18:3_38:6	1	7	10	0.108	0.033	0.292	0.139	0.336	0.103	1 - 0; 2 - 0	< 0,001
PG 18:0_22:1	9	10	10	0.468	0.093	0.343	0.059	0.311	0.031	1 - 0; 2 - 0	< 0,001
PE 35:2	9	10	10	0.842	0.224	0.635	0.222	0.586	0.167	1 - 0; 2 - 0	< 0,001
Hex-Cer d18:1/24:1	9	10	10	0.845	0.187	1.074	0.188	1.274	0.258	1 - 0; 2 - 0; 2 - 1	< 0,001
PE 40:3	8	10	10	0.129	0.046	0.242	0.04	0.278	0.05	1 - 0; 2 - 0	< 0,001
LPE 18:2	9	10	10	1.62	0.604	0.922	0.342	0.808	0.298	1 - 0; 2 - 0	< 0,001
TG 17:0_36:3	9	10	10	2.957	1.232	1.7	0.523	1.371	0.563	1 - 0; 2 - 0	< 0,001
TG 18:2_35:1	9	10	10	2.858	1.004	1.846	0.609	1.51	0.509	1 - 0; 2 - 0	< 0,001
TG 18:1_34:1	9	10	10	66.056	30.038	36.31	9.311	31.37	17.645	1 - 0; 2 - 0	< 0,001
PI 15:0_16:0	9	10	10	3.332	0.629	2.427	0.466	2.3	0.317	1 - 0; 2 - 0	< 0,001
PS 38:7	9	10	10	0.481	0.099	0.361	0.088	0.303	0.07	1 - 0; 2 - 0; 2 - 1	< 0,001
TG 16:1_36:2	9	10	10	9.602	3.699	4.788	1.22	4.155	1.441	1 - 0; 2 - 0	< 0,001
TG 18:2_33:1	9	10	10	1.731	0.844	0.856	0.253	0.755	0.296	1 - 0; 2 - 0	< 0,001
PC 42:4	9	10	10	0.277	0.056	0.423	0.089	0.509	0.123	1 - 0; 2 - 0	< 0,001
TG 18:1_35:3	9	10	9	0.962	0.377	0.537	0.118	0.444	0.193	1 - 0; 2 - 0	< 0,001
PG 18:2_20:5	9	10	10	0.288	0.085	0.197	0.043	0.189	0.055	1 - 0; 2 - 0	< 0,001
PG 16:1_18:0	4	10	10	0.06	0.029	0.127	0.031	0.138	0.024	1 - 0; 2 - 0	< 0,001
DG 18:1_18:1	9	10	10	0.585	0.196	0.383	0.105	0.317	0.122	1 - 0; 2 - 0; 2 - 1	< 0,001
TG 17:1_36:3	9	9	8	0.993	0.331	0.462	0.159	0.444	0.23	1 - 0; 2 - 0	< 0,001
PC O-36:2	9	10	10	24.656	7.423	16.47	3.053	15.98	2.469	1 - 0; 2 - 0	< 0,001
LPC 24:0	9	10	10	0.229	0.045	0.342	0.086	0.398	0.119	1 - 0; 2 - 0	< 0,001
CE 15:0	9	10	10	2.431	0.878	3.356	1.045	4.477	1.208	1 - 0; 2 - 0; 2 - 1	< 0,001
LPE 22:4	9	2	4	0.157	0.03	0.061	0.027	0.078	0.044	1 - 0; 2 - 0	< 0,001
PE P-16:0/18:2	9	10	10	1.233	0.335	0.694	0.192	0.627	0.149	1 - 0; 2 - 0	< 0,001
PE P-16:0/22:4	9	10	10	2.519	0.74	1.249	0.395	1.117	0.41	1 - 0; 2 - 0	< 0,001
TG 20:2_34:2	8	7	4	0.889	0.356	0.331	0.143	0.249	0.133	1 - 0; 2 - 0	< 0,001
PG 18:1_20:3	9	10	10	0.761	0.123	0.557	0.074	0.564	0.095	1 - 0; 2 - 0	< 0,001
TG 20:3_36:3	9	9	6	0.997	0.356	0.451	0.135	0.339	0.203	1 - 0; 2 - 0	< 0,001
TG 18:1_35:2	9	10	10	2.721	1.116	1.528	0.487	1.252	0.488	1 - 0; 2 - 0	< 0,001
PE P-18:0/22:5	9	10	10	2.111	0.525	3.887	1.309	4.145	1.439	1 - 0; 2 - 0	< 0,001
SM 40:4	8	2	1	0.114	0.071	0.024	0.028	0.013	0.004	1 - 0; 2 - 0	< 0,001
TG 16:0_36:2	9	10	10	43.189	22.504	24.97	6.818	21.32	11.096	1 - 0; 2 - 0	< 0,001
TG 20:2_34:1	8	5	1	0.782	0.342	0.296	0.146	0.204	0.117	1 - 0; 2 - 0	< 0,001
PS 38:5	9	10	10	1.162	0.233	0.885	0.218	0.814	0.128	1 - 0; 2 - 0	< 0,001
TG 17:1_34:2	8	7	6	0.515	0.245	0.261	0.13	0.255	0.14	1 - 0; 2 - 0	< 0,001
TG 22:5_34:1	9	10	10	1.065	0.342	2.091	0.711	1.744	0.431	1 - 0; 2 - 0	< 0,001
PG 18:2_20:0	9	10	10	0.221	0.077	0.176	0.059	0.174	0.047	1 - 0; 2 - 0	< 0,001
PI 18:1_20:3	8	4	2	0.295	0.123	0.149	0.091	0.101	0.046	1 - 0; 2 - 0	< 0,001
TG 14:0_34:2	9	10	9	0.726	0.357	0.372	0.138	0.365	0.207	1 - 0; 2 - 0	< 0,001
TG 18:3_36:3	9	10	10	5.713	2.068	3.298	1.109	2.722	0.881	1 - 0; 2 - 0	< 0,001
TG 18:2_36:3	9	10	10	23.478	9.454	13.735	5.091	11.676	5.441	1 - 0; 2 - 0	< 0,001
TG 14:0_36:2	9	10	10	2.435	1.35	1.151	0.548	0.835	0.352	1 - 0; 2 - 0	< 0,001
LPC 18:0	9	10	10	78.544	9.839	90.58	10.331	98.11	8.243	1 - 0; 2 - 0	< 0,001
TG 18:1_32:2	9	10	10	3.799	1.723	2.044	0.715	1.649	0.685	1 - 0; 2 - 0	< 0,001
TG 18:2_35:2	9	10	10	1.824	0.742	1.116	0.287	0.998	0.418	1 - 0; 2 - 0	< 0,001
TG 22:5_34:2	9	10	10	0.772	0.305	1.773	0.638	1.53	0.371	1 - 0; 2 - 0	< 0,001
PE 34:2	9	10	10	0.535	0.146	0.372	0.112	0.334	0.125	1 - 0; 2 - 0	< 0,001
PE 34:1	9	10	10	0.251	0.075	0.165	0.027	0.164	0.026	1 - 0; 2 - 0	< 0,001
TG 16:1_36:3	9	10	10	11.826	5.166	6.017	1.501	5.467	1.801	1 - 0; 2 - 0	< 0,001
PG 18:1_20:5	9	10	10	0.315	0.08	0.219	0.021	0.231	0.037	1 - 0; 2 - 0	< 0,001
PC 30:0	9	10	10	2.528	0.665	3.036	0.554	3.585	0.752	1 - 0; 2 - 0; 2 - 1	< 0,001
TG 18:2_36:1	9	10	10	10.797	4.199	7.956	1.85	6.303	2.778	1 - 0; 2 - 0; 2 - 1	< 0,001
PG 18:1_22:5	9	10	10	1.201	0.282	0.833	0.176	0.872	0.186	1 - 0; 2 - 0	< 0,001
TG 16:0_35:2	9	10	7	0.833	0.506	0.492	0.135	0.345	0.287	2 - 0; 2 - 1	< 0,001
TG 18:1_34:3	9	10	10	14.58	6.296	7.737	1.909	7.115	2.475	1 - 0; 2 - 0	< 0,001
TG 18:2_35:3	9	9	10	0.615	0.23	0.362	0.122	0.309	0.131	1 - 0; 2 - 0	< 0,001
TG 18:1_36:6	8	10	10	0.52	0.205	0.921	0.377	1.092	0.361	1 - 0; 2 - 0	0.001
PI 15:1_16:0	9	10	10	4.939	1.108	3.936	0.828	3.639	0.646	1 - 0; 2 - 0	0.001
TG 18:1_32:1	9	10	10	8.932	4.312	4.504	1.32	3.932	1.781	1 - 0; 2 - 0	0.001
PC O-34:3	9	10	10	2.75	0.926	2.154	0.61	2.054	0.466	1 - 0; 2 - 0	0.001
TG 18:1_34:2	9	10	10	65.4	32.222	38.15	9.515	33.67	15.729	1 - 0; 2 - 0	0.001
PI 16:0_17:2	9	10	10	6.453	1.24	4.805	0.65	4.646	0.691	1 - 0; 2 - 0	0.001
TG 22:4_34:2	8	6	6	0.56	0.254	0.272	0.17	0.235	0.115	1 - 0; 2 - 0	0.001
PE 38:4	9	10	10	4	1.887	2.502	0.617	2.153	0.895	1 - 0; 2 - 0	0.001
LPC 26:1	1	7	9	0.069	0.028	0.161	0.079	0.178	0.069	1 - 0; 2 - 0	0.001
PC 24:0	9	10	10	0.089	0.024	0.192	0.104	0.21	0.116	1 - 0; 2 - 0	0.001
PC 34:1	9	10	10	133.744	34.713	92.9	13.711	93.21	12.81	1 - 0; 2 - 0	0.001
PG 16:0_20:4	9	10	10	0.205	0.024	0.241	0.04	0.269	0.032	1 - 0; 2 - 0; 2 - 1	0.001
TG 14:0_36:3	9	10	10	2.704	1.235	1.478	0.656	1.201	0.526	1 - 0; 2 - 0	0.001
PC 28:1	9	10	10	1.491	0.39	1.639	0.268	1.915	0.353	2 - 0; 2 - 1	0.001
PG 16:0_18:3	9	10	10	1.002	0.18	0.744	0.145	0.726	0.121	1 - 0; 2 - 0	0.001
TG 18:3_34:1	9	10	10	5.687	2.648	3.366	0.978	2.906	1.34	1 - 0; 2 - 0	0.001
PC 32:0	9	10	10	5.903	1.118	6.758	0.915	7.424	1.044	1 - 0; 2 - 0	0.001
TG 20:3_36:4	7	3	1	0.415	0.225	0.181	0.106	0.13	0.037	1 - 0; 2 - 0	0.001
PE 40:7	9	10	10	0.319	0.129	0.406	0.105	0.466	0.145	1 - 0; 2 - 0	0.001
TG 18:2_38:4	9	10	10	1.729	0.523	1.162	0.426	1.035	0.473	1 - 0; 2 - 0	0.001
PC O-28:1	9	10	10	0.379	0.092	0.637	0.239	0.694	0.249	1 - 0; 2 - 0	0.001
PI 18:1_18:2	9	10	10	1.836	0.353	1.309	0.333	1.281	0.343	1 - 0; 2 - 0	0.001
PE 33:1	9	10	10	0.186	0.034	0.127	0.031	0.124	0.034	1 - 0; 2 - 0	0.001
TG 18:2_34:1	9	10	10	51.3	24.254	32.03	8.405	28	13.664	1 - 0; 2 - 0	0.001
TG 18:1_30:2	9	7	8	0.41	0.17	0.225	0.114	0.214	0.093	1 - 0; 2 - 0	0.001
TG 20:5_34:0	0	7	9	0.112	0	0.772	1.025	0.961	1.137	1 - 0; 2 - 0	0.001
TG 20:3_34:2	9	8	8	0.867	0.392	0.393	0.236	0.312	0.17	1 - 0; 2 - 0	0.002
PA 18:0_18:2	9	8	4	0.69	0.151	0.513	0.186	0.311	0.138	2 - 0; 2 - 1	0.002
PI 18:1_20:4	9	10	10	1.82	0.448	1.283	0.205	1.309	0.306	1 - 0; 2 - 0	0.002
PE 32:2	3	10	8	0.038	0.015	0.078	0.011	0.079	0.03	1 - 0; 2 - 0	0.002
PG 18:1_20:4	9	10	10	2.423	0.534	1.799	0.255	1.799	0.268	1 - 0; 2 - 0	0.002
PC O-42:1	9	10	10	0.824	0.208	1.07	0.212	1.239	0.221	1 - 0; 2 - 0	0.002
PI 16:1_18:1	9	10	10	1.676	0.375	1.274	0.16	1.329	0.212	1 - 0; 2 - 0	0.002
TG 16:0_36:3	9	10	10	59.411	31.227	36.96	10.934	31.68	15.729	1 - 0; 2 - 0	0.002
CE 22:5	9	10	10	1	0.455	1.516	0.334	1.586	0.439	1 - 0; 2 - 0	0.002
LPE P-16:0	9	10	10	0.258	0.042	0.317	0.033	0.372	0.081	1 - 0; 2 - 0	0.002
PC O-32:2	9	10	10	0.449	0.119	0.516	0.094	0.594	0.082	1 - 0; 2 - 0; 2 - 1	0.002
PE P-18:1/18:2	9	10	10	1.288	0.393	0.812	0.232	0.732	0.19	1 - 0; 2 - 0	0.002
PC O-36:3	9	10	10	7.093	2.069	5.488	1.094	5.506	0.848	1 - 0; 2 - 0	0.002
TG 18:0_36:2	9	10	10	8.192	4.093	5.388	1.64	4.257	1.751	1 - 0; 2 - 0	0.002
Betaine	9	10	10	50.878	8.887	44.44	8.482	40.2	5.891	1 - 0; 2 - 0	0.002
TG 18:2_32:1	9	10	10	6.008	2.963	3.44	0.938	3.06	1.389	1 - 0; 2 - 0	0.002
TG 18:1_33:2	9	10	10	1.27	0.651	0.677	0.199	0.603	0.286	1 - 0; 2 - 0	0.003
PC O-40:4	9	10	10	5.496	1.593	7.549	1.457	8.742	2.273	1 - 0; 2 - 0	0.003
PC O-38:3	9	10	10	5.287	1.495	3.761	0.554	3.806	0.633	1 - 0; 2 - 0	0.003
TG 16:0_35:3	8	8	6	0.47	0.246	0.228	0.099	0.195	0.12	1 - 0; 2 - 0	0.003
TG 20:0_34:1	5	9	10	0.266	0.155	0.401	0.156	0.634	0.35	1 - 0; 2 - 0	0.003
DG 18:1_18:2	9	10	10	2.087	0.708	1.624	0.294	1.366	0.353	1 - 0; 2 - 0	0.003
TG 14:0_36:4	9	10	10	1.263	0.727	0.703	0.298	0.602	0.212	1 - 0; 2 - 0	0.003
TG 16:0_33:2	7	4	3	0.207	0.159	0.088	0.058	0.092	0.072	1 - 0; 2 - 0	0.004
PG 18:1_18:3	9	10	10	0.216	0.036	0.168	0.035	0.167	0.044	1 - 0; 2 - 0	0.004
LPC 26:0	2	7	10	0.099	0.059	0.184	0.084	0.232	0.063	1 - 0; 2 - 0	0.004
PG 16:1_18:1	9	10	10	0.664	0.117	0.504	0.056	0.509	0.077	1 - 0; 2 - 0	0.004
PG 18:1_22:3	9	10	10	0.746	0.12	0.615	0.085	0.614	0.113	1 - 0; 2 - 0	0.004
TG 14:0_36:1	9	10	10	3.581	0.949	2.685	0.398	2.547	0.292	1 - 0; 2 - 0	0.004
TG 16:1_34:1	9	10	10	5.05	2.536	2.893	0.461	2.548	1.151	1 - 0; 2 - 0	0.004
PG 18:1_22:4	9	10	10	2.136	0.356	1.744	0.22	1.764	0.275	1 - 0; 2 - 0	0.004
TG 18:2_30:0	9	10	8	0.497	0.236	0.379	0.089	0.268	0.113	2 - 0; 2 - 1	0.004
PC O-34:2	9	10	10	12.534	3.449	10.328	2.455	10.042	1.925	1 - 0; 2 - 0	0.004
PG 16:0_22:1	9	10	10	0.329	0.052	0.262	0.044	0.255	0.046	1 - 0; 2 - 0	0.004
TG 18:2_30:1	9	10	10	0.661	0.247	0.43	0.154	0.346	0.128	1 - 0; 2 - 0	0.004
PG 18:2_22:1	8	7	4	0.172	0.055	0.103	0.047	0.08	0.05	1 - 0; 2 - 0	0.004
TG 17:0_36:4	9	10	10	1.286	0.556	0.858	0.217	0.712	0.273	1 - 0; 2 - 0	0.004
TG 18:2_36:4	9	10	10	10.678	4.458	6.686	2.464	5.644	2.44	1 - 0; 2 - 0	0.005
PC O-42:4	9	10	10	0.511	0.136	0.692	0.115	0.843	0.225	1 - 0; 2 - 0	0.005
TG 16:1_36:4	9	10	10	5.012	2.413	2.868	0.757	2.453	0.775	1 - 0; 2 - 0	0.005
PE 44:6	9	10	10	0.062	0.041	0.092	0.076	0.103	0.083	1 - 0; 2 - 0	0.005
PC O-40:1	9	10	10	1.602	0.444	1.788	0.265	2.124	0.389	2 - 0; 2 - 1	0.005
Gln	9	10	10	787.111	50.989	898.4	153.627	909.4	103.566	1 - 0; 2 - 0	0.005
TG 18:2_38:5	9	10	10	1.245	0.337	1.921	0.663	1.795	0.572	1 - 0; 2 - 0	0.006
CE 20:3	9	10	10	8.681	3.058	6.636	0.942	6.171	0.728	1 - 0; 2 - 0	0.006
TG 18:2_33:2	9	10	10	0.792	0.385	0.459	0.133	0.435	0.17	1 - 0; 2 - 0	0.006
TG 16:1_38:4	6	1	3	0.317	0.179	0.118	0.046	0.148	0.079	1 - 0; 2 - 0	0.006
PI 16:0_17:1	9	10	10	0.237	0.071	0.293	0.045	0.36	0.086	1 - 0; 2 - 0	0.006
CE 20:1	9	10	10	1.236	1.031	2.276	1.025	2.829	1.531	1 - 0; 2 - 0	0.007
PG 20:3_20:4	9	10	10	0.175	0.04	0.148	0.037	0.135	0.022	1 - 0; 2 - 0	0.007
TG 16:0_34:2	9	10	10	9.864	6.106	6.52	1.865	5.657	2.755	1 - 0; 2 - 0	0.007
TG 18:3_36:1	9	10	9	1.528	0.569	1.103	0.303	0.966	0.473	1 - 0; 2 - 0	0.008
PE P-18:0/18:2	9	10	10	4.7	1.016	3.534	1.09	3.117	1.029	1 - 0; 2 - 0	0.008
TG 18:3_36:4	9	10	10	2.202	0.875	1.466	0.724	1.163	0.308	1 - 0; 2 - 0	0.008
Hex-Cer d18:1/18:0	9	10	10	0.246	0.088	0.274	0.09	0.32	0.102	2 - 0	0.008
TG 22:6_32:0	0	7	5	0.132	0	0.305	0.143	0.318	0.22	1 - 0; 2 - 0	0.008
Hex2Cer d18:1/16:0	9	10	10	0.187	0.043	0.214	0.048	0.23	0.032	1 - 0; 2 - 0	0.008
PE 42:8	1	6	8	0.03	0.012	0.05	0.025	0.076	0.032	2 - 0	0.008
TG 18:0_36:4	9	10	10	5.317	1.771	4.099	1.175	3.287	1.459	2 - 0	0.008
OH-GlutAcid	9	10	10	2.509	0.325	2.271	0.169	2.245	0.176	1 - 0; 2 - 0	0.009
PC 36:1	9	10	10	139.744	35.489	109.03	14.094	110.72	17.795	1 - 0; 2 - 0	0.009
PC 42:0	9	10	10	0.195	0.047	0.27	0.048	0.289	0.065	1 - 0; 2 - 0	0.009
PE P-20:0/14:0	9	10	10	0.38	0.113	0.527	0.132	0.622	0.169	1 - 0; 2 - 0	0.01
CE 16:1	9	10	10	18.9	6.748	22.13	4.615	27.85	7.672	2 - 0	0.01
PE 38:3	9	10	10	0.302	0.073	0.267	0.028	0.324	0.049	2 - 1	0.01
Trigonelline	9	10	10	0.687	0.133	0.614	0.099	0.584	0.136	1 - 0; 2 - 0	0.01
PG 18:2_18:3	8	6	8	0.175	0.068	0.089	0.052	0.083	0.032	1 - 0; 2 - 0	0.01
PI 17:1_18:1	9	10	10	11.159	2.088	9.071	1.13	8.836	1.288	1 - 0; 2 - 0	0.01
TG 16:1_32:2	9	9	10	0.529	0.2	0.339	0.119	0.344	0.119	1 - 0; 2 - 0	0.01
TG 18:2_34:3	9	10	10	9.072	4.561	5.504	1.498	4.714	1.869	1 - 0; 2 - 0	0.011
PE P-18:0/22:4	9	10	10	3.083	0.783	2.206	0.777	1.897	0.581	1 - 0; 2 - 0	0.011
TG 18:2_32:2	9	10	10	2.308	1.092	1.367	0.476	1.234	0.469	1 - 0; 2 - 0	0.012
TG 16:1_34:3	9	10	10	1.698	0.945	0.888	0.327	0.82	0.307	1 - 0; 2 - 0	0.012
LPE P-18:0	9	10	10	0.685	0.074	0.745	0.133	0.921	0.291	2 - 0; 2 - 1	0.012
TG 16:0_36:4	9	10	10	25.267	12.541	17.018	5.799	14.97	7.054	1 - 0; 2 - 0	0.012
TG 16:1_34:2	9	10	10	5.177	2.533	3.078	0.736	2.853	1.141	1 - 0; 2 - 0	0.012
TG 16:0_34:1	9	10	10	6.567	5.337	4.476	1.683	4.043	2.461	2 - 0	0.012
PE P-16:0/18:3	7	3	3	0.156	0.079	0.066	0.033	0.067	0.035	1 - 0; 2 - 0	0.012
TG 18:1_32:0	9	10	10	3.966	3.273	2.909	1.137	2.16	1.463	2 - 0; 2 - 1	0.012
TG 18:1_33:3	6	1	2	0.219	0.112	0.104	0.03	0.116	0.044	1 - 0; 2 - 0	0.012
TG 20:4_34:1	9	10	10	2.503	1.074	2.327	0.756	1.727	0.583	2 - 0; 2 - 1	0.012
SM 42:1	9	10	10	15.711	3.202	16.09	1.949	18.7	3.127	2 - 0; 2 - 1	0.012
TG 18:3_34:2	9	10	10	4.457	2.031	2.901	0.825	2.408	0.988	1 - 0; 2 - 0	0.012
PE P-16:0/18:1	9	10	10	1.366	0.425	1.014	0.247	0.93	0.225	1 - 0; 2 - 0	0.014
TG 18:1_31:0	9	10	10	0.997	0.135	0.892	0.134	0.854	0.087	1 - 0; 2 - 0	0.014
PE 42:7	0	4	6	0.022	0	0.033	0.013	0.057	0.034	2 - 0	0.014
PC 32:3	9	10	10	0.233	0.056	0.267	0.05	0.297	0.059	2 - 0	0.014
TG 22:5_34:3	2	6	7	0.189	0.081	0.371	0.209	0.386	0.2	1 - 0; 2 - 0	0.015
FA 20:1	9	10	10	2.444	0.773	3.216	0.751	3.382	0.719	1 - 0; 2 - 0	0.015
TG 16:0_40:6	9	10	10	0.904	0.357	1.517	0.576	1.278	0.366	1 - 0; 2 - 0	0.015
TG 18:0_32:1	8	8	8	0.577	0.374	0.304	0.237	0.271	0.237	1 - 0; 2 - 0	0.016
TG 14:0_34:3	7	6	3	0.234	0.126	0.134	0.077	0.098	0.074	2 - 0	0.017
DG 18:1_20:0	0	4	6	0.116	0	0.188	0.097	0.396	0.393	2 - 0	0.018
TG 18:2_32:0	9	10	10	3.53	2.059	2.714	0.828	2.424	1.327	2 - 0	0.018
LPE 20:1	0	6	6	0.044	0	0.075	0.027	0.09	0.041	1 - 0; 2 - 0	0.018
TG 18:2_34:2	9	10	10	42.9	22.516	28.77	9.946	25.16	12.032	1 - 0; 2 - 0	0.018
PE 34:0	0	3	6	0.02	0	0.028	0.013	0.052	0.032	2 - 0; 2 - 1	0.018
TG 18:3_34:3	9	10	10	1.076	0.492	0.683	0.315	0.579	0.215	1 - 0; 2 - 0	0.018
TG 17:1_36:4	6	6	3	0.405	0.244	0.269	0.128	0.196	0.109	2 - 0	0.018
PG 18:1_18:1	9	10	10	0.776	0.078	0.695	0.062	0.687	0.066	1 - 0; 2 - 0	0.018
TG 18:0_34:2	9	10	10	4.43	2.459	3.217	0.873	2.817	1.349	2 - 0	0.019
PG 22:5_22:6	9	10	10	0.221	0.072	0.343	0.101	0.315	0.097	1 - 0; 2 - 0	0.02
TG 17:0_34:2	9	10	10	0.738	0.363	0.472	0.122	0.416	0.217	2 - 0	0.02
TG 18:1_32:3	9	7	8	0.53	0.247	0.323	0.169	0.258	0.108	1 - 0; 2 - 0	0.021
LPE P-22:5	7	7	7	0.352	0.159	0.254	0.124	0.306	0.154	1 - 0; 2 - 1	0.021
PI 16:1_18:0	9	10	10	0.429	0.092	0.479	0.085	0.522	0.091	2 - 0	0.022
PS 40:5	1	2	6	0.007	0.002	0.009	0.006	0.023	0.026	2 - 0; 2 - 1	0.022
PG 16:2_18:2	9	9	10	0.175	0.028	0.127	0.049	0.147	0.039	1 - 0	0.022
PI 18:0_18:3	3	8	8	0.092	0.07	0.188	0.096	0.215	0.118	1 - 0; 2 - 0	0.022
PE P-18:0/20:1	7	10	10	0.382	0.382	0.503	0.159	0.661	0.191	1 - 0; 2 - 0	0.025
PG 16:1_20:4	9	9	9	0.152	0.056	0.103	0.028	0.096	0.034	1 - 0; 2 - 0	0.025
TG 18:0_34:3	9	10	10	1.391	0.611	0.982	0.237	0.872	0.289	2 - 0	0.025
PI 18:2_22:6	9	7	6	0.262	0.046	0.161	0.071	0.148	0.072	1 - 0; 2 - 0	0.027
PS 38:4	9	10	10	0.235	0.048	0.195	0.031	0.192	0.043	1 - 0; 2 - 0	0.027
TG 14:0_34:1	8	7	8	0.569	0.321	0.351	0.217	0.309	0.155	1 - 0; 2 - 0	0.027
PG 18:1_22:1	9	10	10	0.232	0.063	0.2	0.065	0.221	0.05	1 - 0	0.027
TG 17:1_34:1	8	5	6	0.536	0.344	0.217	0.188	0.227	0.183	1 - 0; 2 - 0	0.027
DG 18:0_20:0	3	5	9	0.008	0.007	0.007	0.003	0.015	0.008	2 - 0; 2 - 1	0.028
TG 18:3_35:2	7	3	2	0.317	0.171	0.133	0.128	0.117	0.103	1 - 0; 2 - 0	0.029
HArg	9	10	10	1.335	0.515	1.784	0.387	1.754	0.64	1 - 0; 2 - 0	0.03
TG 16:0_34:3	9	10	10	4.754	2.599	2.915	0.729	2.865	1.349	1 - 0; 2 - 0	0.03
CE 20:4	9	10	10	121.567	48.487	146.4	33.866	149.3	26.537	1 - 0; 2 - 0	0.031
FA 20:2	9	10	10	1.571	0.394	1.301	0.376	1.197	0.521	2 - 0	0.031
TG 16:0_38:2	7	9	10	0.576	0.324	0.769	0.295	0.927	0.322	2 - 0	0.031
Cer d18:1/20:0	9	8	10	0.167	0.031	0.13	0.055	0.17	0.04	1 - 0; 2 - 1	0.031
C0	9	10	10	22.078	4.579	23.5	3.5	26.65	6.389	2 - 0	0.032
Cer d18:1/23:0	9	10	10	0.718	0.224	0.598	0.075	0.586	0.116	1 - 0; 2 - 0	0.033
PA 18:0_18:1	9	8	10	1.073	0.086	0.753	0.31	0.834	0.164	1 - 0	0.034
TG 16:1_36:1	9	10	10	2.074	0.958	1.532	0.335	1.318	0.634	2 - 0	0.034
PE P-18:0/22:3	9	8	9	0.543	0.188	0.362	0.197	0.324	0.117	1 - 0; 2 - 0	0.035
Val	9	10	10	170.444	31.801	168.7	33.116	148.4	27.073	2 - 0; 2 - 1	0.035
CE 22:2	8	10	10	0.211	0.147	0.354	0.155	0.417	0.173	1 - 0; 2 - 0	0.036
TG 16:0_32:2	9	10	10	0.764	0.403	0.471	0.139	0.553	0.175	1 - 0	0.037
TG 18:1_34:4	9	10	10	1.418	0.549	0.997	0.292	0.994	0.322	1 - 0; 2 - 0	0.037
C4	7	10	10	0.081	0.039	0.095	0.022	0.102	0.02	1 - 0; 2 - 0	0.038
AbsAcid	9	10	10	0.008	0.003	0.007	0.002	0.01	0.002	2 - 0; 2 - 1	0.039
PI 16:0_20:3	9	6	9	0.422	0.072	0.268	0.184	0.326	0.122	1 - 0	0.039
DG 16:1_18:1	9	10	10	0.783	0.486	0.437	0.183	0.7	0.469	1 - 0	0.041
LPE 20:3	6	1	2	0.094	0.075	0.027	0.026	0.036	0.036	1 - 0; 2 - 0	0.041
TG 16:0_38:1	4	6	9	0.456	0.274	0.601	0.386	0.829	0.381	2 - 0	0.044
TG 20:4_36:5	3	7	7	0.174	0.102	0.369	0.195	0.353	0.188	1 - 0; 2 - 0	0.047
TG 16:0_33:1	8	7	6	0.303	0.248	0.17	0.155	0.164	0.167	1 - 0; 2 - 0	0.048
PI 18:0_20:3	9	10	10	2.526	0.579	2.361	0.629	2.211	0.503	2 - 0	0.049

## Sheet: Not significant metabolites
Metabolite	n_Basic diet	n_Fish oil (0,5 g/kg BW/d)	n_Fish oil (1,0 g/kg BW/day)	Basic diet_mean	Basic diet_sd	Fish oil (0,5 g/kg BW/d)_mean	Fish oil (0,5 g/kg BW/d)_sd	Fish oil (1,0 g/kg BW/d)_mean	Fish oil (1,0 g/kg BW/d)_sd	p,adj
PI 18:2_20:0	4	7	2	0.136	0.069	0.202	0.087	0.133	0.105	0.051
LPC 14:0	9	10	10	3.086	0.776	3.388	0.413	3.808	0.55	0.051
Valinemia (NBS)	9	10	10	1.894	0.459	1.905	0.425	1.727	0.345	0.051
PC O-36:1	9	10	10	12.462	4.123	9.477	1.055	10.025	2.01	0.051
CE 18:0	9	10	10	12.98	2.85	15.35	3.071	17.62	4.949	0.051
PC O-32:1	9	10	10	1.053	0.278	1.23	0.195	1.282	0.221	0.056
TG 18:2_34:0	9	10	10	6.792	4.166	5.882	2.226	4.631	2.579	0.056
CerP d18:1/16:0	9	10	10	1.002	0.221	0.948	0.162	0.868	0.15	0.058
PI 16:0_16:0	5	5	9	0.227	0.115	0.241	0.135	0.384	0.11	0.059
C2	9	10	10	1.837	0.477	2.248	0.785	2.435	0.824	0.059
PI 18:2_20:5	6	4	1	0.159	0.071	0.11	0.059	0.082	0.038	0.059
MG 22:6	8	6	10	1	0.361	0.77	0.546	1.117	0.396	0.06
Leu	9	10	10	130.222	22.471	130.37	25.146	114.55	24.481	0.061
PA 18:2_20:1	9	9	7	0.642	0.164	0.499	0.154	0.45	0.2	0.061
PG 16:0_18:2	9	10	10	0.536	0.111	0.428	0.046	0.428	0.085	0.063
SM 36:2	9	10	10	4.65	1.263	5.131	1.227	5.076	1.078	0.063
PE P-18:0/20:3	9	10	10	0.362	0.051	0.296	0.056	0.279	0.098	0.063
Lys	9	10	10	153.778	29.672	171.1	31.243	169.1	39.993	0.064
PG 20:4_20:4	9	10	10	0.561	0.145	0.462	0.103	0.437	0.08	0.065
PG 17:1_18:1	6	5	9	0.115	0.059	0.091	0.05	0.131	0.042	0.069
CE 22:0	1	3	6	0.078	0.042	0.104	0.07	0.19	0.122	0.071
SM 33:1	9	10	10	8.686	2.459	9.147	1.608	9.775	1.754	0.075
TG 18:1_36:1	9	10	10	13.681	7.881	9.406	3.025	8.473	4.269	0.08
PE 36:1	9	10	10	0.495	0.141	0.4	0.051	0.477	0.134	0.084
PE 44:12	8	10	10	0.103	0.03	0.132	0.022	0.134	0.032	0.084
PE 40:4	9	10	10	0.211	0.069	0.17	0.019	0.214	0.063	0.085
Arg	9	10	10	150.444	25.085	160	20.033	170.9	28.661	0.091
DG 18:2_18:2	9	10	10	1.492	0.629	1.307	0.207	0.958	0.379	0.092
LPC 18:1	9	10	10	26.8	5.467	21.93	2.9	23.94	3.218	0.092
SM 34:1	9	10	10	87.811	22.319	92.69	15.959	97.32	16.323	0.092
TG 20:1_34:2	7	10	10	0.494	0.245	0.609	0.168	0.667	0.343	0.092
DG 16:0_20:0	9	10	10	0.197	0.081	0.166	0.116	0.142	0.21	0.092
TG 20:4_36:3	9	10	10	1.897	0.539	1.879	0.532	1.608	0.616	0.096
C6 (C4:1-DC)	7	7	9	0.048	0.02	0.04	0.017	0.056	0.016	0.096
CE 17:0	9	10	10	4.723	2.137	5.497	1.141	6.516	1.962	0.098
C14	8	9	10	0.041	0.01	0.047	0.012	0.05	0.007	0.1
PC O-36:4	9	10	10	4.981	1.385	4.453	0.885	4.171	0.53	0.101
SM 36:1	9	10	10	22.633	5.707	24.67	5.333	24.95	5.407	0.102
PC O-34:1	9	10	10	11.146	2.899	9.559	1.215	9.953	1.272	0.106
TG 17:0_34:3	7	5	4	0.368	0.248	0.163	0.134	0.133	0.116	0.106
TG 16:1_32:1	9	9	10	0.695	0.335	0.453	0.211	0.478	0.163	0.107
TG 18:0_36:1	9	10	10	1.532	0.924	1.177	0.425	1.052	0.488	0.107
Asn	9	10	10	34.211	13.056	41.54	12.174	38.45	14.419	0.109
PE P-18:0/18:3	9	9	9	0.994	0.55	0.628	0.508	0.619	0.469	0.111
PI 16:0_18:2	9	10	10	1.75	0.364	1.458	0.456	1.503	0.349	0.112
PE P-16:0/20:4	9	10	10	1.133	0.257	1.036	0.129	0.919	0.178	0.112
Ile	9	10	10	73.656	14.536	75.05	16.341	65.29	13.964	0.115
TG 18:1_30:1	8	9	10	0.76	0.476	0.427	0.17	0.382	0.151	0.115
PI 18:0_18:1	9	10	10	1.372	0.225	1.431	0.354	1.642	0.443	0.117
PE P-18:0/16:0	9	10	10	0.48	0.249	0.592	0.318	0.61	0.295	0.118
TG 16:0_36:5	9	10	10	3.403	1.613	2.72	0.787	2.346	0.91	0.12
TG 18:1_33:0	7	10	6	0.653	0.469	0.46	0.092	0.321	0.225	0.121
PC 32:1	9	10	10	5.233	1.817	3.994	0.6	4.329	0.697	0.121
PC 40:4	9	10	10	6.923	1.973	5.7	0.975	6.946	1.793	0.124
PS 36:2	8	7	9	0.102	0.066	0.079	0.057	0.086	0.042	0.131
PI 18:2_22:1	9	8	7	0.3	0.044	0.249	0.1	0.228	0.102	0.132
Hex2Cer d18:1/18:0	7	10	10	0.267	0.115	0.321	0.071	0.309	0.065	0.136
IVA (NBS)	9	10	10	0.107	0.028	0.09	0.023	0.089	0.03	0.136
TG 18:3_34:0	7	6	5	0.848	0.658	0.704	0.604	0.489	0.469	0.142
PG 16:3_18:1	9	10	10	0.202	0.048	0.179	0.052	0.186	0.051	0.144
PE P-18:1/20:4	9	10	10	0.861	0.223	0.699	0.154	0.694	0.135	0.145
TG 16:1_36:5	9	10	10	0.996	0.497	0.666	0.21	0.709	0.244	0.146
CE 18:2	9	10	10	1011.67	352.979	892.7	160.434	853.2	118.981	0.147
PI 18:1_18:1	9	10	10	2.534	0.472	2.156	0.638	2.333	0.655	0.147
Hex-Cer d18:1/20:0	8	10	10	0.322	0.109	0.325	0.082	0.368	0.069	0.151
FA 20:3	9	10	10	0.67	0.194	0.611	0.113	0.527	0.187	0.156
LPG 18:0	9	10	10	0.12	0.015	0.106	0.026	0.106	0.013	0.159
GLCA	9	10	10	0.001	0	0.001	0	0.002	0.001	0.161
Asp	9	10	10	56.622	13.371	50.29	12.025	52.02	11.983	0.165
TG 16:0_35:1	7	7	8	0.572	0.441	0.352	0.237	0.335	0.209	0.165
AABA	9	10	10	7.882	2.494	11.527	5.077	8.284	2.92	0.166
PA 17:0_18:1	8	10	9	0.322	0.088	0.47	0.191	0.5	0.193	0.166
PG 18:1_22:0	9	10	10	0.341	0.048	0.305	0.036	0.331	0.055	0.167
C3	7	10	10	0.114	0.056	0.133	0.059	0.14	0.045	0.168
Hex-Cer d18:1/23:0	9	10	10	0.483	0.059	0.428	0.094	0.449	0.047	0.168
LPG 18:2	9	6	8	0.079	0.018	0.064	0.036	0.066	0.027	0.174
Cystine	9	10	10	0.224	0.065	0.186	0.039	0.191	0.045	0.174
TG 18:3_32:1	9	9	10	0.58	0.29	0.384	0.177	0.342	0.168	0.175
LPE 17:0	9	10	10	0.167	0.028	0.18	0.06	0.216	0.034	0.176
LPC 16:0	9	10	10	61.211	8.159	63.26	8.21	66.71	6.831	0.176
TG 20:1_34:1	8	9	9	0.42	0.202	0.487	0.241	0.529	0.258	0.176
TG 20:4_36:2	9	10	10	2.713	0.761	3.17	0.904	2.59	1.005	0.178
Sarcosine	9	10	10	4.544	1.291	3.603	1.18	4.271	0.847	0.179
Choline	9	10	10	26.733	3.759	24.08	3.196	26.81	4.637	0.179
Cit	9	10	10	23.678	7.004	22.19	6.647	20.27	6.565	0.181
PA 18:2_20:2	4	1	5	0.217	0.119	0.132	0.044	0.195	0.083	0.183
PI 18:1_22:6	4	5	8	0.102	0.05	0.123	0.073	0.164	0.063	0.184
PI 17:0_18:1	1	6	3	0.027	0.013	0.1	0.118	0.071	0.088	0.185
TG 16:0_32:1	9	10	10	1.128	0.68	0.755	0.194	0.731	0.284	0.185
LPI 18:0	9	10	10	0.179	0.029	0.2	0.048	0.229	0.064	0.194
PC 32:2	9	10	10	1.572	0.751	1.155	0.226	1.26	0.275	0.194
Ala	9	10	10	562.889	284.365	550.4	197.707	478.6	202.767	0.2
C18:2	9	10	10	0.063	0.017	0.051	0.017	0.057	0.019	0.212
Tyr	9	10	10	64.211	6.911	63.8	8.925	57.74	9.311	0.212
SM 38:3	9	10	10	0.209	0.075	0.181	0.03	0.223	0.073	0.213
PE P-16:0/20:3	9	9	10	0.185	0.047	0.138	0.049	0.144	0.043	0.216
Histamine	2	4	3	0.025	0.009	0.045	0.047	0.027	0.012	0.216
AconAcid	9	10	10	3.526	1.165	3.04	1.145	3.079	0.904	0.22
PG 16:0_20:3	5	7	9	0.086	0.035	0.094	0.032	0.116	0.026	0.221
PI 18:1_20:1	6	8	9	0.188	0.07	0.21	0.068	0.266	0.073	0.222
Hex-Cer d18:1/24:0	9	10	10	0.281	0.089	0.313	0.058	0.284	0.059	0.222
LPI 16:0	9	10	10	0.214	0.031	0.201	0.035	0.231	0.03	0.222
PE P-18:0/20:4	9	10	10	4.48	1.311	3.949	0.981	3.482	0.8	0.222
SM 34:2	9	10	10	5.218	1.344	5.264	0.806	5.593	0.939	0.234
PG 16:0_16:1	7	9	10	0.099	0.033	0.119	0.03	0.128	0.026	0.237
ProBetaine	9	10	10	1.015	0.183	0.919	0.132	0.895	0.142	0.239
TG 18:2_36:0	8	7	10	1.599	0.831	1.637	1.036	2.169	0.776	0.245
CE 15:1	3	7	6	0.253	0.191	0.469	0.291	0.523	0.363	0.25
LPI 14:0	2	6	3	0.016	0.008	0.028	0.016	0.021	0.015	0.25
TG 16:0_37:3	7	6	5	0.155	0.093	0.102	0.075	0.096	0.094	0.263
PI 16:0_18:1	9	10	10	1.433	0.245	1.433	0.435	1.646	0.37	0.263
FA 18:2	9	10	10	42.944	10.091	42.76	12.271	39.21	14.372	0.265
CE 17:1	9	10	10	2.16	0.741	2.183	0.393	2.685	0.68	0.271
TCDCA	9	10	10	0.012	0.009	0.01	0.003	0.007	0.001	0.274
PA 18:1_20:3	9	10	10	1.434	0.442	1.467	0.669	1.298	0.564	0.274
TG 16:0_38:3	9	10	10	1.137	0.493	0.887	0.36	0.811	0.296	0.28
FA 20:4	9	10	10	4.634	1.288	5.738	1.782	5.804	1.708	0.283
C12-DC	9	10	10	0.341	0.018	0.347	0.019	0.332	0.019	0.284
GSH Constituents	9	10	10	607.222	80.33	626.8	65.415	650.2	62.357	0.284
SM 43:1	9	10	10	1.194	0.217	1.298	0.222	1.313	0.239	0.286
LPG 18:1	9	10	10	0.163	0.033	0.146	0.058	0.151	0.033	0.287
CE 20:0	9	10	10	4.858	2.494	6.596	2.104	7.033	3.746	0.288
alpha-AAA	9	10	10	1.272	0.41	1.494	0.467	1.372	0.62	0.288
TCA	9	10	10	0.177	0.236	0.1	0.038	0.083	0.026	0.29
Xanthine	9	10	10	0.471	0.168	0.373	0.256	0.593	0.312	0.29
5-AVA	9	10	10	0.777	0.432	0.649	0.34	0.886	0.504	0.29
PA 18:1_22:3	9	10	10	0.835	0.194	0.855	0.3	0.761	0.284	0.29
PA 18:1_18:3	8	5	7	0.572	0.199	0.446	0.304	0.47	0.254	0.292
PA 18:1_18:1	9	7	7	0.663	0.07	0.6	0.283	0.5	0.191	0.293
TG 20:4_34:2	9	10	10	2.114	1.084	1.907	0.657	1.581	0.597	0.297
TG 17:0_34:1	8	9	6	0.44	0.385	0.307	0.176	0.237	0.253	0.298
LPI 18:2	8	5	6	0.07	0.026	0.054	0.033	0.059	0.03	0.302
C8	9	10	10	0.063	0.018	0.072	0.016	0.071	0.021	0.305
GUDCA	1	5	3	0.001	0	0.001	0	0.001	0	0.305
TG 16:1_38:5	5	7	9	0.309	0.206	0.39	0.251	0.426	0.157	0.305
EMA (NBS)	7	10	10	1.432	0.788	1.416	0.513	1.576	0.616	0.306
TG 18:1_36:5	9	10	10	5.26	2.331	4.353	1.39	3.88	1.368	0.306
Glu	9	10	10	156	23.759	165.8	24.912	176.4	44.667	0.306
PE P-16:0/15:0	9	10	10	0.645	0.245	0.759	0.216	0.679	0.246	0.307
PKU (NBS)	9	10	10	0.706	0.077	0.717	0.093	0.666	0.069	0.307
TG 20:1_24:3	9	10	10	0.519	0.131	0.466	0.112	0.523	0.082	0.312
LPC 16:1	9	10	10	2.517	0.486	2.235	0.342	2.384	0.255	0.315
PE P-18:0/22:2	9	10	10	1.026	0.533	1.035	0.206	0.823	0.32	0.315
TG 18:2_33:0	7	8	8	0.498	0.378	0.261	0.127	0.288	0.148	0.318
PE P-18:1/18:1	9	10	10	1.363	0.426	1.12	0.282	1.117	0.264	0.319
PA 16:0_19:2	6	4	8	0.391	0.176	0.337	0.251	0.451	0.168	0.32
PE 31:0	9	10	9	0.069	0.011	0.062	0.011	0.059	0.017	0.323
2MBG (NBS)	7	10	10	1.306	0.473	1.589	0.468	1.503	0.256	0.324
MG 20:5	9	10	9	2.643	0.991	2.42	1.089	2.012	1.165	0.325
Ser	9	10	10	164	45.111	158.4	48.153	171.7	38.819	0.332
PE 30:1	9	10	10	0.195	0.037	0.183	0.044	0.184	0.041	0.334
BABA	9	10	10	0.114	0.04	0.143	0.056	0.107	0.033	0.344
TG 18:1_38:5	9	10	10	2.273	0.672	2.704	0.755	2.626	0.647	0.344
PA (NBS)	7	10	10	0.82	0.405	0.968	0.55	0.934	0.394	0.354
Met	9	10	10	40.922	12.084	33.75	14.126	36.73	12.383	0.357
SM 41:1	9	10	10	11.247	2.665	10.39	1.495	10.248	2.003	0.357
TG 20:4_36:4	9	10	10	0.77	0.272	0.9	0.274	0.755	0.281	0.357
PC O-28:0	9	10	10	0.331	0.1	0.373	0.099	0.328	0.066	0.361
DiCA(14:0)	9	10	10	0.079	0.027	0.08	0.029	0.084	0.029	0.364
PA 20:0_20:4	6	5	4	0.359	0.146	0.296	0.127	0.264	0.108	0.364
TG 18:0_32:2	9	10	10	0.887	0.24	0.737	0.245	0.708	0.277	0.364
DG 18:1_20:1	8	7	9	0.013	0.006	0.01	0.004	0.013	0.004	0.37
PS 36:1	6	9	10	0.12	0.065	0.129	0.035	0.15	0.044	0.37
TG 20:4_32:0	3	5	2	0.187	0.155	0.194	0.091	0.155	0.099	0.37
TG 20:4_34:3	9	10	9	0.482	0.264	0.506	0.195	0.413	0.168	0.371
DG 16:0_18:2	9	10	10	0.472	0.159	0.444	0.078	0.396	0.115	0.372
LPS 18:0	4	7	7	0.157	0.118	0.232	0.119	0.232	0.125	0.372
PI 14:0_18:1	9	8	9	0.39	0.077	0.312	0.108	0.367	0.118	0.376
PI 18:0_18:2	9	10	10	4.321	1.028	3.958	1.106	4.029	0.987	0.376
TG 16:0_34:0	9	10	10	2.076	3.227	2.264	2.051	1.526	1.748	0.376
Putrescine	9	10	10	1.416	0.404	1.606	0.335	1.649	0.443	0.383
Anserine	9	10	10	7.608	1.12	7.966	0.766	8.472	1.615	0.385
Met-SO	9	10	10	4.393	1.189	3.765	1.686	4.277	1.205	0.385
Hex-Cer d18:1/16:0	9	10	10	0.706	0.208	0.69	0.22	0.756	0.204	0.39
PG 16:2_18:1	9	10	10	0.219	0.049	0.212	0.089	0.224	0.069	0.39
TG 20:1_31:0	9	10	10	1.403	0.111	1.347	0.167	1.299	0.182	0.39
TMAO	9	10	10	12.597	4.39	12.202	2.487	14.3	4.064	0.391
PA 18:2_22:4	9	9	9	0.65	0.27	0.645	0.388	0.579	0.374	0.393
TG 16:0_34:4	9	10	9	0.496	0.269	0.375	0.109	0.365	0.163	0.393
MG 18:2	9	10	10	5.469	1.745	5.48	1.693	4.766	2.107	0.396
PA 16:2_18:1	9	10	10	2.521	0.583	2.507	1.002	2.403	0.933	0.396
PI 16:0_20:4	9	10	10	2.368	0.507	2.099	0.533	2.171	0.463	0.397
GCA	9	8	9	0.002	0.001	0.001	0.001	0.002	0.001	0.4
PA 18:1_20:1	9	10	10	0.571	0.109	0.531	0.105	0.546	0.087	0.402
LPS 16:0	9	10	10	0.734	0.061	0.739	0.081	0.672	0.292	0.403
LPC 17:0	9	10	10	3.437	0.644	3.564	0.495	3.76	0.51	0.404
Hexose	9	10	10	4347.22	976.848	5190.2	1840.4	4624.8	1407.08	0.408
Cortisol	9	10	10	0.041	0.022	0.042	0.024	0.033	0.02	0.418
PG 16:0_20:5	9	10	10	0.16	0.04	0.141	0.025	0.143	0.027	0.418
C10	9	10	10	0.114	0.029	0.123	0.025	0.122	0.021	0.418
PI 16:0_22:1	8	9	10	0.239	0.076	0.217	0.074	0.257	0.064	0.418
PA 16:1_18:1	5	6	4	0.298	0.149	0.354	0.195	0.272	0.156	0.419
TG 20:3_32:2	9	10	8	0.658	0.105	0.615	0.135	0.571	0.259	0.421
Cer d18:0/18:0	9	10	10	0.002	0.001	0.003	0.001	0.003	0.001	0.426
Cer d18:1/22:0	9	10	10	0.407	0.147	0.395	0.102	0.362	0.077	0.429
TG 22:5_32:1	2	5	4	0.165	0.084	0.252	0.156	0.199	0.105	0.43
FA 18:1	9	10	10	171	27.423	171.4	39.596	161.9	48.884	0.43
PheAlaBetaine	9	10	10	0.003	0.001	0.004	0.001	0.004	0.001	0.436
SPBP d14:1	8	10	10	0.376	0.27	0.515	0.413	0.475	0.385	0.438
DCA	9	10	10	0.027	0.01	0.027	0.019	0.033	0.014	0.44
LPG 16:0	9	10	10	0.158	0.024	0.147	0.051	0.154	0.029	0.442
PI 18:1_20:2	7	6	9	0.223	0.099	0.172	0.095	0.205	0.087	0.45
C14:2	9	10	10	0.035	0.003	0.032	0.005	0.034	0.008	0.457
CA	9	10	10	0.011	0.005	0.014	0.008	0.012	0.005	0.46
PG 20:4_22:3	9	10	10	0.54	0.17	0.597	0.121	0.593	0.155	0.479
Kynurenine	9	10	10	8.17	1.436	8.651	2.095	7.647	2.042	0.482
PI 18:0_22:0	6	8	7	0.199	0.08	0.249	0.099	0.274	0.128	0.482
Cer d18:1/24:0	9	10	10	0.555	0.179	0.521	0.112	0.504	0.117	0.49
PC 26:0	9	10	10	1.018	0.218	1.131	0.299	1.148	0.317	0.495
SDMA	9	10	10	0.628	0.1	0.681	0.102	0.65	0.126	0.495
MMA (NBS)	7	10	10	0.005	0.003	0.005	0.002	0.005	0.001	0.498
DG 16:1_18:2	2	6	3	0.126	0.105	0.152	0.083	0.115	0.068	0.502
DHEAS	9	10	10	0.059	0.019	0.052	0.022	0.059	0.015	0.505
Gly	9	10	10	429.222	62.725	439.4	53.313	451.5	44.044	0.512
TG 18:3_38:5	8	9	10	0.384	0.141	0.445	0.147	0.479	0.15	0.512
Taurine	9	10	10	188.556	24.815	182.9	38.449	205.3	60.553	0.512
PG 16:0_18:1	8	10	7	0.225	0.1	0.225	0.113	0.203	0.142	0.516
Hex-Cer d18:1/22:0	9	10	10	0.695	0.18	0.634	0.118	0.702	0.143	0.516
ADMA	9	10	10	3.053	0.392	3.286	0.431	3.195	0.569	0.517
C16:1	9	10	10	0.077	0.019	0.079	0.021	0.084	0.013	0.517
PG 16:0_16:0	9	10	9	0.156	0.055	0.154	0.074	0.146	0.076	0.517
Serotonin	9	10	10	2.511	2.062	6.438	5.75	4.783	6.52	0.517
PA 17:2_18:1	9	7	9	0.658	0.074	0.646	0.303	0.726	0.212	0.52
HipAcid	9	10	10	11.924	8.301	8.622	5.073	8.719	5.233	0.52
CE 14:1	2	2	5	0.017	0.012	0.019	0.018	0.024	0.015	0.541
PE P-20:0/20:4	8	7	9	0.181	0.09	0.154	0.088	0.191	0.072	0.541
Pro	9	10	10	162.778	38.301	158.1	42.028	149.8	35.496	0.541
HCys	9	10	10	14.873	5.312	12.864	2.335	12.831	4.251	0.547
PE 35:1	9	10	10	0.418	0.133	0.408	0.147	0.424	0.12	0.548
SPBP d18:1	8	9	9	0.991	0.324	0.878	0.363	1.019	0.381	0.548
PE P-20:0/16:1	9	10	8	0.515	0.336	0.55	0.181	0.454	0.218	0.55
CE 18:1	9	10	10	236.333	74.831	231.2	30.796	254.9	46.304	0.551
GABR	9	10	10	2.9	0.698	3.119	0.674	3.447	1.01	0.551
Cortisone	9	10	10	0.034	0.016	0.037	0.016	0.031	0.011	0.56
PI 14:0_18:2	5	4	4	0.288	0.153	0.226	0.111	0.227	0.114	0.563
PC O-38:1	9	10	10	4.919	1.211	4.192	0.525	4.5	1.142	0.564
PI 18:0_20:4	9	10	10	22.567	4.92	24.2	4.799	24.98	5.705	0.567
p-Cresol-SO4	9	10	10	59.46	41.226	67.5	32.583	63.16	33.993	0.573
TG 16:1_30:1	6	8	6	0.182	0.123	0.187	0.081	0.151	0.089	0.586
Cer d18:1/25:0	9	10	10	0.623	0.102	0.606	0.171	0.661	0.125	0.595
PC 38:4	9	10	10	193.778	56.705	184.8	28.393	176.4	28.238	0.595
3-Met-His	9	10	10	7.436	0.937	7.761	1.132	7.296	1.233	0.596
C16	9	10	10	0.15	0.029	0.146	0.028	0.156	0.024	0.597
Phe	9	10	10	91.467	10.905	89.38	9.709	86.86	11.532	0.597
FA 18:0	9	10	10	284.333	26.372	296.8	26.612	289.4	26.18	0.609
PE P-18:0/18:1	9	10	10	2.627	0.626	2.474	0.811	2.327	0.74	0.613
TG 18:1_36:0	9	10	10	1.968	1.275	2.234	0.851	2.21	1.071	0.619
C10:1	9	10	10	0.173	0.019	0.176	0.023	0.168	0.018	0.621
Carnosine	9	10	10	50.489	17.691	50.65	17.671	53.47	20.087	0.629
SM 44:1	9	10	9	0.239	0.081	0.21	0.068	0.229	0.087	0.629
TG 14:0_32:2	4	4	3	0.098	0.078	0.094	0.075	0.073	0.067	0.633
TG 20:4_32:1	7	6	8	0.326	0.183	0.268	0.213	0.261	0.111	0.633
C5	9	10	10	0.191	0.051	0.194	0.057	0.204	0.057	0.634
PG 18:1_20:0	9	10	10	0.488	0.148	0.521	0.179	0.53	0.134	0.634
PA 18:1_22:1	4	3	3	0.253	0.128	0.211	0.102	0.223	0.118	0.634
TG 18:3_32:0	7	7	7	0.294	0.23	0.215	0.183	0.192	0.149	0.639
TG 16:1_33:1	6	7	4	0.141	0.134	0.127	0.111	0.12	0.146	0.643
DG 14:0_20:0	9	10	10	0.038	0.015	0.033	0.006	0.039	0.017	0.649
Spermidine	9	10	10	0.531	0.154	0.568	0.237	0.654	0.344	0.65
TG 16:0_32:0	9	8	9	1.273	3.059	0.987	1.518	0.84	1.423	0.65
FA 12:0	9	10	10	14.967	1.508	15	1.497	15.61	1.404	0.65
FA 16:0	9	10	10	382.667	32.802	399.7	44.02	385.7	55.171	0.665
PS 40:7	9	10	10	0.777	0.175	0.739	0.111	0.773	0.142	0.665
TG 18:1_30:0	8	10	10	0.694	0.453	0.486	0.248	0.406	0.167	0.665
Lac	9	10	10	9126.11	3842.45	7779.2	3553.12	7202.4	2430.51	0.665
PG 18:2_18:4	4	3	3	0.068	0.032	0.057	0.024	0.058	0.026	0.691
TG 18:2_34:4	9	10	10	0.921	0.457	0.825	0.221	0.769	0.316	0.701
PS 40:6	5	5	6	0.084	0.054	0.066	0.046	0.095	0.06	0.702
Trp	9	10	10	78.056	14.882	75.23	8.087	73.83	13.672	0.714
TG 16:0_38:5	9	10	10	1.213	0.49	1.276	0.383	1.166	0.375	0.721
1-Met-His	9	10	10	13.161	2.323	14.41	2.634	13.793	3.349	0.723
Indole	9	10	10	28.578	7.823	29.044	9.835	26.14	10.221	0.727
PA 18:1_20:0	9	10	10	1.082	0.238	1.039	0.306	1.075	0.225	0.728
CE 18:3	9	10	10	38.344	20.257	35.5	12.437	38.84	11.855	0.731
MG 18:1	9	10	10	6.908	1.778	6.378	1.764	6.703	1.999	0.731
PE P-20:0/18:2	9	9	10	0.323	0.1	0.3	0.119	0.289	0.082	0.731
TDCA	9	10	10	0.014	0.012	0.012	0.01	0.012	0.005	0.731
DG 18:1_22:6	9	10	9	0.226	0.12	0.23	0.175	0.265	0.195	0.739
PE P-16:0/14:0	9	10	10	0.291	0.088	0.316	0.058	0.312	0.089	0.739
His	9	10	10	135.333	14.705	133.3	17.957	130.5	16.181	0.74
Creatinine	9	10	10	140.556	21.57	147.6	20.14	142.8	22.582	0.745
C14:1	8	10	9	0.051	0.019	0.056	0.023	0.056	0.022	0.746
DG 14:1_20:2	9	10	8	0.176	0.046	0.171	0.059	0.172	0.084	0.748
PC 34:4	9	10	10	0.73	0.294	0.716	0.24	0.756	0.18	0.748
C18	9	10	10	0.094	0.016	0.093	0.02	0.1	0.027	0.749
Suc	9	10	10	10.884	1.957	10.7	2.398	10.078	1.265	0.751
PAG	9	10	10	6.591	5.3	5.858	2.528	7.257	3.657	0.762
TLCA	9	10	10	0.003	0.001	0.003	0.001	0.002	0.001	0.764
Hex-Cer d18:2/24:0	8	9	10	0.312	0.136	0.31	0.098	0.34	0.11	0.769
TG 18:0_36:5	9	10	10	0.793	0.321	0.794	0.207	0.716	0.27	0.778
FA 14:0	9	10	10	1542.11	202.939	1511.2	246.382	1559	301.574	0.779
Cys	9	10	10	22.044	2.384	21.63	1.914	22.09	1.163	0.78
C10:2	9	10	10	0.126	0.026	0.131	0.014	0.132	0.019	0.781
C18:1	9	10	10	0.13	0.018	0.124	0.019	0.129	0.026	0.785
PI 18:1_22:3	4	4	4	0.105	0.068	0.104	0.076	0.099	0.073	0.786
LPE P-22:4	7	7	7	1.583	0.582	1.434	0.555	1.443	0.554	0.787
3-IPA	9	10	10	1.701	1.291	1.4	0.505	1.337	0.632	0.792
PC O-38:4	9	10	10	11.186	3.789	10.271	1.784	10.461	1.419	0.792
SM 35:1	9	10	10	5.161	1.374	5.15	1.126	5.299	1.229	0.792
PA 18:1_20:2	7	7	6	0.357	0.143	0.339	0.199	0.322	0.186	0.799
C12	8	9	9	0.044	0.012	0.046	0.013	0.05	0.015	0.801
C12:1	9	10	10	0.084	0.007	0.087	0.013	0.084	0.014	0.801
Cer d18:1/16:0	9	10	10	0.389	0.112	0.375	0.059	0.39	0.068	0.801
PG 20:4_22:4	9	10	10	2.04	0.643	2.121	0.339	2.078	0.469	0.801
PI 18:1_22:1	9	10	10	0.311	0.038	0.314	0.083	0.3	0.053	0.801
Orn	9	10	10	31.878	16.114	31.37	11.628	33.82	14.093	0.805
SPBP d17:1	9	10	10	0.808	0.245	0.837	0.2	0.772	0.157	0.805
PI 16:0_17:0	9	9	10	0.296	0.085	0.334	0.153	0.324	0.048	0.812
PI 18:1_22:0	4	5	5	0.101	0.046	0.113	0.056	0.129	0.071	0.818
t4-OH-Pro	9	10	10	49.467	11.892	48.32	16.888	50.48	14.122	0.827
DG 16:0_18:1	9	10	10	0.467	0.299	0.388	0.149	0.406	0.167	0.831
TG 16:1_32:0	6	9	9	0.281	0.257	0.231	0.104	0.259	0.125	0.836
LPE 22:5	4	6	6	0.079	0.045	0.088	0.042	0.089	0.048	0.838
Ind-SO4	9	10	10	16.878	6.896	14.777	6.82	16.289	6.938	0.84
Hypoxanthine	9	10	10	10.902	5.87	11.613	5.085	12.201	8.122	0.843
C7-DC	9	10	10	0.03	0.006	0.032	0.005	0.032	0.007	0.845
PE 32:1	6	8	8	0.052	0.026	0.056	0.021	0.051	0.018	0.848
MA (NBS)	7	10	10	0.061	0.025	0.058	0.013	0.06	0.021	0.876
PE P-18:0/16:1	9	10	10	0.858	0.499	0.835	0.494	0.885	0.583	0.876
PE P-20:0/18:1	9	9	10	0.336	0.119	0.336	0.13	0.344	0.07	0.876
PE P-16:0/16:1	9	9	8	0.271	0.12	0.253	0.1	0.276	0.191	0.877
TG 18:0_32:0	7	8	8	1.195	2.435	1.22	1.623	0.987	1.386	0.877
TG 20:4_34:0	4	5	5	0.498	0.347	0.59	0.391	0.487	0.318	0.892
TMCA	9	10	10	0.006	0.007	0.005	0.003	0.005	0.001	0.893
DiCA(12:0)	9	10	10	0.194	0.033	0.192	0.036	0.197	0.036	0.895
GABA	9	10	10	0.257	0.063	0.247	0.045	0.243	0.04	0.895
PA 18:3_18:3	3	3	3	0.262	0.153	0.231	0.108	0.227	0.099	0.902
Spermine	9	10	10	0.234	0.065	0.252	0.122	0.274	0.14	0.903
3-IAA	9	10	10	2.754	3.336	2.061	1.81	2.203	2.078	0.92
Hex3Cer d18:1/16:0	5	7	7	0.376	0.265	0.384	0.207	0.4	0.21	0.92
PA 18:1_18:4	3	3	3	0.418	0.223	0.425	0.262	0.413	0.26	0.922
Thr	9	10	10	129.856	25.804	125.02	21.76	127.4	18.626	0.922
DG 16:0_16:0	9	10	10	4.154	0.956	4.42	1.187	4.259	0.845	0.936
PI 18:2_20:1	5	7	6	0.185	0.099	0.199	0.097	0.21	0.116	0.936
DLD (NBS)	9	10	10	1.814	0.533	1.789	0.525	1.751	0.452	0.938
TG 18:2_31:0	9	10	10	3.962	0.53	3.935	0.203	3.886	0.306	0.938
beta-Ala	9	10	10	1.979	0.521	1.885	0.463	1.878	0.345	0.939
PA 18:2_22:3	7	8	7	0.361	0.184	0.374	0.2	0.376	0.228	0.95
TG 18:2_36:5	9	10	10	3.176	1.465	3.124	1.201	2.943	0.941	0.956
TrpBetaine	9	10	10	0.015	0.006	0.013	0.003	0.014	0.005	0.962
PC O-40:3	9	10	10	3.539	1.244	3.41	0.896	3.355	1.164	0.963
LPI 18:1	9	10	10	0.209	0.03	0.209	0.047	0.211	0.036	0.967
PE P-16:0/16:0	7	7	8	0.124	0.078	0.126	0.061	0.129	0.059	0.967
TG 16:1_34:0	5	8	8	0.532	0.598	0.402	0.475	0.429	0.428	0.969
LPC 20:4	9	10	10	5.458	1.338	5.307	0.692	5.311	0.872	0.972
Cer d18:1/18:0	9	10	10	0.28	0.083	0.27	0.058	0.271	0.048	0.982
PE P-16:0/22:5	9	10	10	2.032	0.546	2.059	0.609	2.017	0.536	0.984
PA 17:1_18:1	4	4	5	0.315	0.177	0.35	0.252	0.31	0.16	0.994
CDCA	9	10	10	0.017	0.006	0.018	0.008	0.017	0.005	0.995
